# Supplementary material for: Candidate Circulating microRNAs in Patients with Sarcopenic Obesity: Results of a Pilot Screening
Source: Biomedicines. 2026 Jun 18;14(6):1377. doi: 10.3390/biomedicines14061377 (PMC13296464; doi:10.3390/biomedicines14061377)
Supplement: Supplementary file 1 [file biomedicines-14-01377-s001.zip]

Archive with 3 entries (3 files):
- Supplementary Table S3-Shapiro_Wilk.xlsx
- Supplementary Table S2-Processed miRNA dataset (expression, fold change, statistics).xlsx
- Supplementary Table S1-Primary raw data.xlsx
