# Supplementary material for: Candidate Circulating microRNAs in Patients with Sarcopenic Obesity: Results of a Pilot Screening
Source: Biomedicines. 2026 Jun 18;14(6):1377. doi: 10.3390/biomedicines14061377 (PMC13296464; doi:10.3390/biomedicines14061377)
Supplement: Supplementary file 1 [file biomedicines-14-01377-s001.zip › Supplementary Table S3-Shapiro_Wilk.xlsx]

## Sheet: Shapiro_Wilk
	miR	Normal Distr.
	hsa-miR-106b-5p	0.0001
	hsa-miR-486-3p	0.0001
	hsa-miR-141-3p	0.0005
	hsa-miR-30b-3p	0.0006
	hsa-miR-605-5p	0.0007
	hsa-miR-375	0.0016
	hsa-miR-874-3p	0.0027
	hsa-miR-584-5p	0.0033
	hsa-miR-21-3p	0.0041
	hsa-miR-1260a	0.0042
	hsa-miR-146a-5p	0.0058
	hsa-miR-190b	0.006
	hsa-miR-134-5p	0.007
	hsa-miR-24-3p	0.0073
	hsa-miR-144-5p	0.0083
	hsa-let-7a-5p	0.0106
	hsa-miR-19b-3p	0.0114
	hsa-miR-19a-3p	0.0117
	hsa-miR-15b-5p	0.0125
	hsa-miR-29c-3p	0.0132
	hsa-miR-132-3p	0.0138
	hsa-miR-340-5p	0.0138
	hsa-miR-106b-3p	0.0167
	hsa-miR-144-3p	0.0168
	hsa-miR-150-5p	0.031
	hsa-miR-17-5p	0.0315
	hsa-miR-205-5p	0.0317
	hsa-miR-15a-5p	0.0371
	hsa-miR-93-5p	0.0442
	hsa-miR-365a-3p	0.0486
	hsa-miR-421	0.0515
	hsa-miR-374b-5p	0.0589
	hsa-miR-451a	0.0617
	hsa-miR-130b-3p	0.0799
	hsa-miR-378a-3p	0.0978
	hsa-miR-196b-5p	0.0996
	hsa-miR-450a-5p	0.1047
	hsa-let-7b-5p	0.1057
	hsa-miR-1246	0.1065
	hsa-miR-139-5p	0.1117
	hsa-miR-423-3p	0.1141
	hsa-miR-199b-5p	0.1162
	hsa-miR-335-5p	0.1162
	hsa-miR-21-5p	0.1221
	hsa-miR-484	0.1288
	hsa-miR-1290	0.1441
	hsa-miR-361-5p	0.153
	hsa-miR-301a-3p	0.1594
	hsa-miR-221-3p	0.162
	hsa-miR-181a-5p	0.1649
	hsa-let-7i-5p	0.1709
	hsa-miR-182-5p	0.171
	hsa-miR-181c-3p	0.1734
	hsa-miR-133a-3p	0.1759
	hsa-miR-185-5p	0.1907
	hsa-miR-152-3p	0.2002
	hsa-miR-215-5p	0.2032
	hsa-miR-140-3p	0.2065
	hsa-miR-200b-3p	0.208
	hsa-miR-10b-5p	0.2275
	hsa-miR-629-5p	0.2361
	hsa-miR-221-5p	0.2415
	hsa-miR-155-5p	0.2428
	hsa-miR-424-5p	0.2522
	hsa-miR-30a-5p	0.2526
	hsa-miR-590-5p	0.2663
	hsa-miR-222-3p	0.2691
	hsa-miR-193a-5p	0.2712
	hsa-miR-183-5p	0.2847
	hsa-miR-320a	0.29
	hsa-miR-186-5p	0.3122
	hsa-miR-328-3p	0.32
	hsa-miR-136-5p	0.3361
	hsa-miR-18a-5p	0.337
	hsa-miR-340-3p	0.3552
	hsa-miR-100-5p	0.3556
	hsa-miR-433-3p	0.3581
	hsa-miR-423-5p	0.3585
	hsa-miR-363-3p	0.3676
	hsa-miR-143-3p	0.3877
	hsa-miR-148b-3p	0.3896
	hsa-miR-22-5p	0.4438
	hsa-miR-30c-5p	0.446
	hsa-miR-126-5p	0.4479
	hsa-let-7c-5p	0.457
	hsa-miR-151a-5p	0.4691
	hsa-miR-30a-3p	0.4718
	hsa-let-7f-5p	0.4736
	hsa-miR-589-5p	0.504
	hsa-miR-146b-5p	0.5072
	hsa-miR-223-3p	0.5086
	hsa-miR-99a-5p	0.5178
	hsa-miR-99b-3p	0.5221
	hsa-miR-1226-3p	0.5228
	hsa-miR-432-5p	0.5352
	hsa-miR-128-3p	0.5469
	hsa-miR-199a-5p	0.5472
	hsa-miR-25-3p	0.5638
	hsa-miR-625-5p	0.5788
	hsa-miR-210-3p	0.5797
	hsa-miR-122-5p	0.5824
	hsa-miR-145-5p	0.5909
	hsa-miR-329-3p	0.5928
	hsa-miR-16-5p	0.5987
	hsa-miR-337-5p	0.61
	hsa-miR-126-3p	0.6313
	hsa-miR-199a-3p	0.6396
	hsa-let-7d-5p	0.6464
	hsa-miR-664a-3p	0.6609
	hsa-miR-23b-3p	0.6787
	hsa-miR-486-5p	0.6807
	hsa-miR-26b-5p	0.6832
	hsa-miR-188-5p	0.6846
	hsa-miR-376a-3p	0.7021
	hsa-miR-200a-3p	0.7029
	hsa-miR-7-1-3p	0.7041
	hsa-miR-628-5p	0.7121
	hsa-miR-130b-5p	0.716
	hsa-let-7g-5p	0.7183
	hsa-miR-324-5p	0.721
	hsa-miR-376c-3p	0.7468
	hsa-miR-30b-5p	0.7502
	hsa-miR-370-3p	0.779
	hsa-miR-125b-5p	0.7835
	hsa-miR-92a-3p	0.7907
	hsa-miR-181a-2-3p	0.794
	hsa-miR-103a-3p	0.7959
	hsa-miR-20b-5p	0.8016
	hsa-miR-92b-3p	0.8118
	hsa-miR-382-5p	0.8141
	hsa-miR-369-3p	0.8274
	hsa-miR-26a-5p	0.8294
	hsa-miR-22-3p	0.8422
	hsa-miR-320c	0.8462
	hsa-miR-410-3p	0.8672
	hsa-miR-885-5p	0.9
	hsa-miR-23a-3p	0.9198
	hsa-miR-142-5p	0.9233
	hsa-miR-296-5p	0.9409
	hsa-miR-27b-3p	0.9491
	hsa-miR-320d	0.9633
	hsa-miR-339-5p	0.9701
	hsa-miR-191-5p	0.9833
	hsa-miR-374a-5p	0.9834
	hsa-miR-409-3p	0.9978
	hsa-miR-29a-3p	<0.0001
	Wednesday, May 20, 2026 08:31 - MedCalc® version 23.5.2
