# Supplementary material for: Candidate Circulating microRNAs in Patients with Sarcopenic Obesity: Results of a Pilot Screening
Source: Biomedicines. 2026 Jun 18;14(6):1377. doi: 10.3390/biomedicines14061377 (PMC13296464; doi:10.3390/biomedicines14061377)
Supplement: Supplementary file 1 [file biomedicines-14-01377-s001.zip › Supplementary Table S2-Processed miRNA dataset (expression, fold change, statistics).xlsx]

## Sheet: Processed miRNA dataset
			Control Sample		Test Sample		Fold Change	T-TEST	-log10(p)
Plate	Position	miRNA ID	Average Expression [C1-C12]	SD	Average Expression [T1-T12]	SD	(log2)	p value
Plate A	A_A01	hsa-let-7c-5p	3.4098e-10	2.59406e-10	2.85246e-10	2.2047e-10	-0.257481	0.722345	0.141256
	A_A02	hsa-miR-150-5p	2.49855e-09	4.14127e-09	6.77527e-09	6.89013e-09	1.43919	0.127727	0.893719
	A_A03	hsa-let-7g-5p	8.13513e-08	6.57908e-08	6.73503e-08	5.51995e-08	-0.272481	0.454432	0.342531
	A_A06	hsa-miR-323a-3p	1.18878e-09	1.11807e-09	4.34857e-10	4.27181e-10	-1.45087	0.19729	0.704894
	A_B01	hsa-let-7d-5p	9.5667e-10	9.6518e-10	5.08838e-10	5.42347e-10	-0.910814	0.264154	0.578143
	A_B03	hsa-miR-15b-5p	3.86081e-07	2.7423e-07	2.70962e-07	2.70156e-07	-0.510814	0.507464	0.294594
	A_B04	hsa-miR-191-5p	3.77699e-07	2.81722e-07	2.60826e-07	1.45351e-07	-0.534148	0.111895	0.951188
	A_B05	hsa-miR-194-5p	4.30618e-10	3.72868e-10	1.25291e-09	1.91878e-09	1.5408	0.156096	0.806608
	A_B06	hsa-miR-326	2.4391e-09	1.56402e-09	2.23667e-09	1.08541e-09	-0.124996	0.81279	0.0900214
	A_B07	hsa-miR-146b-5p	1.81818e-08	2.52806e-08	3.32884e-08	2.34157e-08	0.872519	0.207879	0.682188
	A_B10	hsa-miR-29c-5p	2.21362e-10	1.87534e-10	3.4278e-10	2.05909e-10	0.630873	0.263112	0.579859
	A_C01	hsa-miR-16-5p	1.94573e-06	7.00656e-07	2.45008e-06	1.1204e-06	0.332519	0.399118	0.398899
	A_C02	hsa-miR-199a-5p	1.39394e-08	2.04956e-08	1.79214e-08	1.86528e-08	0.362519	0.483402	0.315691
	A_C03	hsa-miR-27b-3p	1.54488e-08	2.16793e-08	2.19114e-08	1.83971e-08	0.504186	0.285775	0.543975
	A_C04	hsa-miR-23b-3p	5.63951e-07	6.50079e-07	6.18207e-07	4.21839e-07	0.132519	0.675528	0.170357
	A_C06	hsa-miR-345-5p	3.33191e-09	1.78969e-09	4.48577e-09	2.00638e-09	0.429004	0.266056	0.575028
	A_C07	hsa-miR-494-3p	2.51748e-09	6.66407e-09	2.03828e-09	1.95951e-09	-0.304627	0.268397	0.571223
	A_C08	hsa-miR-499a-5p	2.73513e-10	2.04428e-10	6.26486e-10	5.28858e-10	1.19567	0.0771906	1.11244
	A_D01	hsa-miR-24-3p	1.39233e-08	5.36106e-08	3.47421e-08	3.16299e-08	1.31919	0.561058	0.250992
	A_D02	hsa-miR-199a-3p	1.77224e-07	1.57855e-07	1.84006e-07	1.34923e-07	0.0541857	0.937438	0.0280575
	A_D03	hsa-miR-30b-5p	5.21345e-07	2.66176e-07	1.85715e-07	1.19259e-07	-1.48915	0.0426931	1.36964
	A_D04	hsa-miR-126-5p	1.0646e-06	4.18441e-07	8.16672e-07	3.59191e-07	-0.382481	0.404811	0.392748
	A_D05	hsa-miR-376a-3p	1.12202e-09	1.02877e-09	9.44057e-10	1.19865e-09	-0.249148	0.946669	0.023802
	A_D06	hsa-miR-18b-5p	2.05378e-10	9.88308e-11	2.69313e-10	1.60746e-10	0.391004	0.317868	0.497754
	A_D07	hsa-miR-495-3p	1.10382e-08	1.1249e-08	6.75964e-09	5.85012e-09	-0.707481	0.343177	0.464482
	A_E01	hsa-miR-26b-5p	1.41943e-06	6.09031e-07	6.31926e-07	3.92294e-07	-1.16748	0.0709257	1.1492
	A_E03	hsa-miR-125b-5p	2.86398e-10	2.18031e-10	7.65927e-10	3.00978e-10	1.41919	0.00221263	2.65509
	A_E04	hsa-miR-126-3p	5.34147e-07	4.97935e-07	5.64937e-07	3.27773e-07	0.0808524	0.731311	0.135898
	A_E05	hsa-miR-382-5p	5.39925e-09	6.81744e-09	3.2049e-09	7.12299e-09	-0.752481	0.755125	0.121981
	A_E07	hsa-miR-497-5p	5.23532e-10	1.79117e-10	1.01773e-09	7.8247e-10	0.959004	0.204493	0.689321
	A_E09	hsa-miR-671-5p	1.82127e-10	1.30428e-10	1.90697e-10	1.08356e-10	0.0663377	0.725184	0.139552
	A_E10	hsa-miR-361-3p	2.05578e-09	1.14742e-09	1.9853e-09	1.02774e-09	-0.050329	0.619744	0.207788
	A_E11	hsa-miR-1246	1.10147e-09	4.71739e-09	2.11895e-08	3.90466e-08	4.26585	0.0442801	1.35379
	A_F01	hsa-miR-30a-5p	6.18066e-09	7.15603e-09	9.39534e-09	5.7121e-09	0.604186	0.302032	0.519947
	A_F02	hsa-miR-215-5p	5.19823e-10	1.94406e-10	2.13654e-09	9.71367e-10	2.03919	0.00331062	2.48009
	A_F03	hsa-miR-128-3p	2.78144e-08	1.67654e-08	2.22173e-08	1.59511e-08	-0.324148	0.647913	0.188483
	A_F04	hsa-miR-136-5p	1.01943e-09	1.00664e-09	6.2573e-10	6.12358e-10	-0.704148	0.323208	0.490518
	A_F06	hsa-miR-433-3p	7.17521e-10	8.29231e-10	5.12378e-10	4.89484e-10	-0.485814	0.567499	0.246035
	A_F08	hsa-miR-92b-3p	1.75828e-08	1.75889e-08	4.4692e-08	3.25848e-08	1.34585	0.0275469	1.55993
	A_F11	hsa-miR-1260a	5.67424e-09	1.54649e-08	1.10958e-08	1.10295e-08	0.967519	0.33899	0.469814
	A_G01	hsa-miR-31-5p	9.58255e-11	1.08242e-10	1.32251e-10	1.92264e-11	0.464801	0.815544	0.0885524
	A_G02	hsa-miR-223-3p	7.32913e-06	3.07738e-06	5.02049e-06	2.00355e-06	-0.545814	0.187817	0.726264
	A_G03	hsa-miR-135a-5p	2.31949e-10	2.31908e-10	2.79197e-10	6.72373e-11	0.267475	0.574548	0.240674
	A_G04	hsa-miR-154-5p	1.09536e-10	6.17105e-11	9.78029e-11	7.14352e-11	-0.163461	0.907185	0.0423042
	A_G05	hsa-miR-340-3p	4.3603e-09	2.12628e-09	1.55503e-09	1.25719e-09	-1.48748	0.0380117	1.42008
	A_G09	hsa-miR-181a-2-3p	6.54936e-10	4.0329e-10	4.74763e-10	3.02181e-10	-0.464148	0.338862	0.469977
	A_G10	hsa-miR-532-3p	7.72185e-10	1.32897e-09	1.07819e-09	8.87123e-10	0.481594	0.455277	0.341725
	A_G11	hsa-miR-320d	5.82597e-08	6.05133e-08	1.30715e-07	9.18642e-08	1.16585	0.0914779	1.03868
	A_H01	hsa-miR-99a-5p	1.49081e-09	1.32079e-09	3.10289e-09	1.86279e-09	1.05752	0.00997942	2.00089
	A_H02	hsa-miR-200b-3p	1.07507e-09	3.67588e-10	9.3106e-10	3.37681e-10	-0.207481	0.587186	0.231224
	A_H03	hsa-miR-152-3p	7.23216e-09	5.94144e-09	8.19804e-09	4.57638e-09	0.180852	0.958018	0.0186263
	A_H05	hsa-miR-328-3p	1.41365e-09	9.10844e-10	1.76983e-09	8.35096e-10	0.324186	0.563513	0.249096
	A_H06	hsa-miR-409-3p	6.29596e-09	8.68466e-09	2.96277e-09	5.55948e-09	-1.08748	0.460437	0.33683
	A_H07	hsa-miR-518b	1.40277e-10	1.50252e-10	2.66343e-10	2.22922e-10	0.925004	0.185024	0.732771
	A_H09	hsa-miR-144-5p	5.12075e-10	1.12509e-09	1.34438e-09	1.0455e-09	1.39252	0.126908	0.89651
	A_H10	hsa-miR-885-5p	2.99943e-10	2.38351e-10	1.77598e-09	1.60889e-09	2.56585	0.0401531	1.39628
	B_A01	hsa-let-7e-5p	8.12986e-10	2.54039e-09	3.54636e-10	6.54199e-10	-1.19689	0.829405	0.0812334
	B_A02	hsa-miR-28-5p	1.20466e-08	2.29903e-08	3.74527e-09	1.01183e-08	-1.68549	0.319169	0.49598
	B_A03	hsa-miR-10a-5p	2.27294e-09	4.68711e-09	1.76753e-09	4.71427e-09	-0.362822	0.989691	0.00450018
	B_A04	hsa-miR-130a-3p	1.01165e-07	4.15074e-07	3.17438e-08	2.61952e-07	-1.67216	0.660264	0.180283
	B_A05	hsa-miR-200c-3p	2.65104e-09	2.93943e-09	1.24839e-09	2.3512e-09	-1.08649	0.494482	0.305849
	B_B01	hsa-miR-15a-5p	6.05324e-08	2.6381e-07	6.07609e-08	1.45017e-07	0.00543569	0.593147	0.226838
	B_B04	hsa-miR-140-5p	1.05232e-08	1.74054e-08	1.8781e-08	6.3034e-09	0.835703	0.880136	0.0554503
	B_B09	hsa-miR-421	2.60203e-09	4.05811e-09	3.65973e-09	3.96256e-09	0.492102	0.701741	0.153823
	B_C01	hsa-miR-17-3p	1.9192e-09	4.11982e-09	7.09299e-09	8.18392e-09	1.88589	0.302793	0.518854
	B_C02	hsa-miR-29b-3p	1.04727e-08	4.45318e-08	4.90211e-09	2.86077e-08	-1.09516	0.658409	0.181504
	B_C04	hsa-miR-142-3p	2.6403e-07	5.92419e-07	6.92338e-08	3.07416e-07	-1.93116	0.223438	0.650844
	B_C05	hsa-miR-301a-3p	4.20266e-09	2.44863e-08	4.32211e-09	8.14021e-09	0.0404357	0.3929	0.405717
	B_C06	hsa-miR-330-3p	1.61391e-09	6.14193e-09	4.98884e-09	2.12812e-09	1.62815	0.862561	0.0642102
	B_C08	hsa-miR-21-5p	5.34842e-07	9.15718e-07	5.74729e-07	8.52322e-07	0.103769	0.908442	0.0417028
	B_D01	hsa-miR-19b-3p	1.01803e-07	7.26114e-07	2.37767e-07	5.90945e-07	1.22377	0.92428	0.0341963
	B_D02	hsa-miR-106a-5p	1.32192e-08	1.12271e-07	1.11524e-07	4.6223e-08	3.07665	0.247619	0.606217
	B_D05	hsa-miR-99b-5p	9.27279e-09	1.94159e-08	1.22627e-08	1.18382e-08	0.403203	0.834305	0.0786749
	B_D06	hsa-miR-337-3p	1.75686e-09	5.92289e-09	1.68904e-09	2.30891e-09	-0.0567974	0.614906	0.211191
	B_D09	hsa-miR-181c-3p	5.54004e-10	6.69968e-10	4.74694e-10	6.1058e-10	-0.222898	0.788914	0.10297
	B_D11	hsa-miR-374b-5p	8.34574e-08	1.65463e-07	6.6031e-08	8.24532e-08	-0.337898	0.146356	0.83459
	B_E01	hsa-miR-20a-5p	5.51221e-08	1.7484e-07	2.70346e-08	1.0945e-07	-1.02782	0.603523	0.219306
	B_E03	hsa-miR-181a-5p	4.25072e-08	9.88556e-08	4.92393e-08	6.22813e-08	0.212102	0.824875	0.0836119
	B_E04	hsa-miR-125a-5p	6.01498e-09	3.14816e-08	1.78807e-09	1.35777e-08	-1.75016	0.342187	0.465737
	B_E05	hsa-miR-361-5p	2.75944e-08	3.88927e-08	2.95497e-08	2.53443e-08	0.098769	0.738562	0.131613
	B_E06	hsa-miR-324-3p	3.92584e-09	4.81272e-09	7.49644e-09	1.89996e-09	0.933203	0.371045	0.430574
	B_E10	hsa-miR-340-5p	1.14423e-08	5.2902e-08	2.14574e-08	5.34856e-08	0.907102	0.711699	0.147704
	B_F01	hsa-miR-9-5p	6.03975e-10	7.56113e-10	2.28531e-10	2.20984e-10	-1.40209	0.309732	0.509014
	B_F03	hsa-miR-224-5p	1.9292e-09	5.24634e-09	9.84032e-09	5.70833e-09	2.3507	0.059149	1.22805
	B_F04	hsa-miR-17-5p	9.20685e-08	2.71957e-07	1.59794e-07	3.07981e-07	0.795436	0.682169	0.166108
	B_F08	hsa-miR-574-3p	7.00314e-09	1.45626e-08	1.26951e-08	1.08074e-08	0.858203	0.580221	0.236406
	B_F11	hsa-miR-1271-5p	7.82142e-10	1.03384e-09	1.0113e-09	1.33479e-10	0.370703	0.882583	0.0542444
	B_G01	hsa-miR-26a-5p	1.20624e-06	2.55454e-06	5.9431e-07	5.51224e-07	-1.02123	0.212416	0.672812
Plate B	B_G02	hsa-miR-30d-5p	1.68954e-08	2.04287e-07	1.85901e-08	8.35233e-08	0.137905	0.549313	0.26018
	B_G03	hsa-let-7i-5p	4.28029e-08	7.99341e-08	5.16276e-08	5.18816e-08	0.270436	0.837286	0.0771263
	B_G05	hsa-miR-369-3p	1.54004e-09	7.26767e-09	1.06442e-09	4.41478e-09	-0.532898	0.745132	0.127767
	B_G06	hsa-miR-423-3p	1.02648e-08	7.37601e-08	8.18739e-09	3.65039e-08	-0.326231	0.307206	0.51257
	B_G09	hsa-miR-221-5p	6.23287e-10	1.67337e-09	5.1706e-10	1.00072e-09	-0.269564	0.405365	0.392154
	B_G10	hsa-miR-500a-5p	2.88483e-10	8.34674e-10	2.12932e-10	2.01854e-10	-0.438095	0.982556	0.0076428
	B_H01	hsa-miR-27a-3p	4.87804e-09	5.45511e-08	6.9733e-09	2.15526e-08	0.515541	0.1322	0.878769
	B_H02	hsa-miR-139-5p	7.77029e-09	2.98799e-08	8.82586e-09	1.52099e-08	0.183769	0.501682	0.299572
	B_H03	hsa-miR-1-3p	6.87119e-09	1.41616e-08	2.07542e-09	7.07943e-09	-1.72716	0.319476	0.495561
	B_H04	hsa-miR-195-5p	1.67947e-09	2.36689e-09	4.13735e-09	3.80906e-10	1.3007	0.683321	0.165375
	B_H09	hsa-miR-223-5p	9.231e-10	2.871e-09	1.67535e-09	2.34009e-09	0.859905	0.770401	0.113283
	B_H10	hsa-miR-625-3p	1.43252e-09	3.15171e-09	2.3033e-09	1.41348e-09	0.685146	0.824249	0.0839416
	B_H11	hsa-miR-664a-3p	1.91548e-08	1.90656e-08	8.82586e-09	8.08449e-09	-1.1179	0.112013	0.950732
	C_A01	hsa-let-7f-5p	1.27553e-09	1.26236e-09	6.25008e-10	5.94915e-10	-1.02915	0.156497	0.805493
	C_A02	hsa-miR-7-5p	1.74677e-10	1.53232e-10	2.46377e-10	1.0164e-10	0.496177	0.933605	0.0298366
	C_A03	hsa-miR-331-3p	1.63168e-10	1.07199e-10	2.39225e-10	6.37542e-11	0.552011	0.652336	0.185529
	C_A04	hsa-miR-127-3p	2.59012e-10	3.6994e-10	2.23712e-10	2.70141e-10	-0.211381	0.51496	0.288226
	C_A05	hsa-miR-200a-3p	1.29483e-09	3.12391e-10	1.9797e-09	1.112e-09	0.612519	0.0958972	1.01819
	C_A07	hsa-miR-451a	1.67827e-06	4.56479e-07	1.27094e-05	7.25212e-06	2.92085	0.00934447	2.02945
	C_A10	hsa-miR-140-3p	3.09033e-09	1.38787e-09	3.2912e-09	1.26359e-09	0.0908524	0.883833	0.05363
	C_B01	hsa-miR-18a-5p	4.13941e-09	3.03395e-09	4.33274e-09	1.80318e-09	0.0658524	0.865566	0.0626999
	C_B02	hsa-miR-10b-5p	4.64718e-10	1.00868e-10	2.07812e-09	1.14139e-09	2.16085	0.0107889	1.96702
	C_B03	hsa-miR-122-5p	2.64407e-09	2.21722e-09	4.95889e-08	4.2633e-08	4.22919	0.0249805	1.6024
	C_B04	hsa-miR-146a-5p	2.26928e-07	1.20548e-07	2.75698e-07	8.23857e-08	0.280852	0.706799	0.150704
	C_B05	hsa-miR-34c-5p	1.50026e-10	4.67867e-11	5.07966e-10	1.80918e-09	1.75952	0.383337	0.416419
	C_B06	hsa-miR-339-5p	1.76642e-08	9.4355e-09	7.96466e-09	4.12796e-09	-1.14915	0.0332039	1.47881
	C_B07	hsa-miR-410-3p	3.32747e-09	4.41611e-09	1.99808e-09	2.3331e-09	-0.735814	0.484353	0.314838
	C_B09	hsa-miR-625-5p	5.56389e-09	6.15616e-09	8.61557e-09	8.14396e-09	0.630852	0.564852	0.248065
	C_B11	hsa-miR-628-5p	9.75644e-10	6.6751e-10	7.47019e-10	2.19955e-10	-0.385209	0.474436	0.323822
	C_C01	hsa-miR-19a-3p	4.6179e-07	2.44339e-07	5.96459e-07	1.47708e-07	0.369186	0.529955	0.275761
	C_C03	hsa-miR-124-3p	1.53821e-10	2.36255e-10	2.92993e-10	1.2902e-10	0.929612	0.455145	0.341851
	C_C05	hsa-miR-130b-3p	1.39716e-08	1.3112e-08	2.00697e-08	8.30841e-09	0.522519	0.730311	0.136492
	C_C06	hsa-miR-335-5p	8.22015e-08	4.97982e-08	9.07366e-08	3.34815e-08	0.142519	0.998471	0.000664482
	C_C07	hsa-miR-484	9.31248e-08	6.01094e-08	1.0232e-07	3.74689e-08	0.135852	0.948966	0.0227493
	C_C10	hsa-miR-193a-5p	1.71478e-10	5.70673e-11	1.81329e-09	1.91507e-09	3.40252	0.0359054	1.44484
	C_C11	hsa-miR-629-5p	1.34514e-09	6.90897e-10	2.2247e-09	8.47984e-10	0.725852	0.145854	0.83608
	C_D01	hsa-miR-25-3p	7.53791e-08	3.89717e-08	1.48599e-07	5.66889e-08	0.979186	0.0434813	1.3617
	C_D02	hsa-miR-103a-3p	5.879e-07	3.36139e-07	2.39732e-07	1.31984e-07	-1.29415	0.0658324	1.18156
	C_D03	hsa-miR-132-3p	1.82272e-09	1.04089e-09	2.35699e-09	9.36981e-10	0.370852	0.420171	0.376574
	C_D04	hsa-miR-185-5p	1.35582e-08	9.2187e-09	1.76747e-08	6.37866e-09	0.382519	0.55866	0.252852
	C_D05	hsa-miR-30e-5p	6.9123e-08	3.93126e-08	6.78188e-08	2.37718e-08	-0.027481	0.701319	0.154084
	C_D06	hsa-miR-133b	1.99842e-10	1.56319e-10	1.89095e-10	8.43276e-11	-0.0797518	0.373896	0.427249
	C_D07	hsa-miR-486-5p	5.49898e-08	1.60862e-08	1.92042e-07	1.0603e-07	1.80419	0.016117	1.79271
	C_D08	hsa-miR-493-3p	3.19989e-10	5.84185e-10	2.08721e-10	4.69003e-10	-0.616448	0.775472	0.110434
	C_D09	hsa-miR-769-5p	1.15808e-10	4.13085e-11	1.10257e-10	4.85809e-12	-0.0708737	0.18084	0.742706
	C_D11	hsa-miR-874-3p	1.65064e-10	7.71317e-11	3.69491e-10	2.67742e-09	1.16252	0.339519	0.469136
	C_E01	hsa-miR-92a-3p	1.55715e-07	8.29247e-08	2.45052e-07	1.14316e-07	0.654186	0.14214	0.847285
	C_E02	hsa-miR-182-5p	1.07011e-09	3.58577e-10	3.75082e-10	1.2362e-10	-1.51248	0.003796	2.42067
	C_E03	hsa-miR-133a-3p	3.39347e-09	3.89922e-09	2.78037e-09	2.79705e-09	-0.287481	0.433655	0.362856
	C_E04	hsa-miR-186-5p	5.31359e-10	4.93457e-10	7.0888e-10	4.48073e-10	0.415852	0.627913	0.202101
	C_E05	hsa-miR-30e-3p	5.44309e-09	5.68884e-09	7.16986e-09	2.97415e-09	0.397519	0.664092	0.177772
	C_E06	hsa-miR-196b-5p	1.38776e-09	8.82667e-10	1.14098e-09	5.09869e-10	-0.282481	0.38321	0.416563
	C_E10	hsa-miR-130b-5p	4.16821e-09	2.95159e-09	2.17389e-09	1.39408e-09	-0.939148	0.203474	0.69149
	C_F01	hsa-miR-95-3p	8.00897e-11	3.77017e-11	1.87329e-10	3.13245e-10	1.22588	0.249982	0.602092
	C_F02	hsa-miR-199b-5p	3.25958e-10	1.71198e-10	3.34933e-10	8.93641e-11	0.0391857	0.844898	0.0731957
	C_F04	hsa-miR-188-5p	3.48145e-10	1.52071e-10	7.11341e-10	2.33119e-10	1.03085	0.0151553	1.81943
	C_F06	hsa-miR-424-5p	9.26052e-09	4.65867e-09	9.38449e-09	4.89551e-09	0.0191857	0.918705	0.0368241
	C_F08	hsa-miR-590-5p	8.4041e-09	4.57875e-09	9.5265e-09	4.24094e-09	0.180852	0.864986	0.0629911
	C_F09	hsa-miR-22-5p	1.44476e-08	8.60938e-09	1.6896e-08	5.77701e-09	0.225852	0.826927	0.0825329
	C_F10	hsa-miR-337-5p	2.14517e-09	3.44474e-09	1.38058e-09	3.07306e-09	-0.635814	0.748641	0.125726
	C_G02	hsa-miR-212-3p	1.30212e-10	6.12679e-11	1.27533e-10	6.48934e-11	-0.0299973	0.707462	0.150297
	C_G03	hsa-miR-143-3p	5.23249e-08	3.52042e-08	2.73211e-08	1.32282e-08	-0.937481	0.108669	0.963895
	C_G04	hsa-miR-155-5p	5.38679e-09	3.71164e-09	5.37133e-09	2.30891e-09	-0.00414764	0.655711	0.183288
	C_G05	hsa-miR-376c-3p	1.71812e-08	2.55344e-08	1.03647e-08	2.33769e-08	-0.729148	0.709452	0.149077
	C_G06	hsa-miR-20b-5p	7.06698e-09	4.44554e-09	1.55835e-08	6.39405e-09	1.14085	0.0133462	1.87464
	C_G07	hsa-miR-492	1.59705e-10	5.42554e-11	1.72074e-10	2.40153e-10	0.10762	0.729137	0.137191
	C_G10	hsa-miR-151a-5p	1.3953e-07	8.59533e-08	9.0214e-08	2.71066e-08	-0.629148	0.13532	0.868639
	C_G11	hsa-miR-1290	1.53599e-08	6.74097e-09	1.53839e-07	8.90827e-08	3.32419	0.0086636	2.0623
	C_H03	hsa-miR-145-5p	4.41526e-08	2.49961e-08	1.521e-08	6.85427e-09	-1.53748	0.0267797	1.57219
	C_H04	hsa-miR-29c-3p	7.38279e-08	3.84138e-08	8.8972e-08	2.1993e-08	0.269186	0.717878	0.14395
	C_H10	hsa-miR-423-5p	4.00693e-08	2.26216e-08	6.31311e-08	2.81509e-08	0.655852	0.203915	0.69055
	C_H11	hsa-miR-1304-5p	1.07219e-10	9.94438e-11	7.13335e-11	1.30207e-11	-0.587904	0.524051	0.280626
	D_A01	hsa-let-7a-5p	8.43328e-09	1.44111e-08	1.74919e-08	6.61996e-09	1.05252	0.607426	0.216506
	D_A02	hsa-miR-93-5p	8.10056e-10	1.11278e-09	1.5354e-09	6.56497e-10	0.922519	0.401358	0.396468
	D_A03	hsa-miR-205-5p	8.13808e-10	5.28647e-10	1.96375e-09	9.83597e-10	1.27085	0.0993392	1.00288
	D_A04	hsa-miR-144-3p	7.09151e-09	7.31815e-09	5.52772e-08	2.55771e-08	2.96252	0.0116459	1.93383
	D_A06	hsa-miR-151a-3p	2.1674e-08	1.61487e-08	2.35656e-08	1.04479e-08	0.12072	0.978037	0.0096445
	D_A08	hsa-miR-539-5p	4.0456e-10	6.92805e-10	2.63534e-10	4.02993e-10	-0.618365	0.41045	0.38674
	D_A10	hsa-miR-7-1-3p	3.79148e-09	2.9287e-09	3.91391e-09	1.11359e-09	0.0458524	0.764085	0.116859
	D_B01	hsa-let-7b-5p	1.03586e-08	1.44712e-08	1.75121e-08	7.38199e-09	0.757519	0.639351	0.194261
	D_B02	hsa-miR-100-5p	2.58713e-10	1.74372e-10	2.98737e-10	1.95474e-10	0.207519	0.725372	0.139439
	D_B03	hsa-miR-210-3p	1.48366e-08	6.23312e-09	2.76067e-08	1.49782e-08	0.895852	0.125772	0.900415
	D_B04	hsa-miR-134-5p	4.41606e-09	1.03959e-07	1.72741e-09	1.8806e-09	-1.35415	0.361162	0.442298
	D_B05	hsa-miR-370-3p	9.77901e-10	1.943e-09	8.80836e-10	1.34965e-09	-0.150814	0.674095	0.171279
	D_B06	hsa-miR-135b-5p	2.11521e-10	8.0131e-09	8.40375e-11	1.05653e-10	-1.33169	0.346878	0.459824
	D_B07	hsa-miR-432-5p	1.28292e-09	2.16498e-09	7.12163e-10	9.65784e-10	-0.849148	0.392146	0.406552
	D_B08	hsa-miR-487b-3p	4.10076e-09	4.9127e-09	2.15389e-09	2.74837e-09	-0.928947	0.511771	0.290924
	D_B09	hsa-miR-638	1.62041e-10	2.28632e-09	1.04002e-10	8.33146e-11	-0.639739	0.377081	0.423565
Plate C	D_B11	hsa-miR-589-5p	6.93881e-10	4.0272e-10	6.40356e-10	3.02084e-10	-0.115814	0.487228	0.312267
	D_C01	hsa-miR-23a-3p	9.86444e-07	6.48217e-07	8.26161e-07	2.61541e-07	-0.255814	0.406848	0.390567
	D_C02	hsa-miR-30c-5p	1.81006e-07	1.14757e-07	5.98638e-08	3.54892e-08	-1.59628	0.0461239	1.33607
	D_C03	hsa-miR-181a-3p	8.41356e-11	4.75538e-11	6.51772e-11	3.11143e-11	-0.36835	0.47851	0.320109
	D_C05	hsa-miR-374a-5p	6.02446e-08	5.0414e-08	4.43321e-08	1.96567e-08	-0.442481	0.171738	0.765133
	D_C06	hsa-miR-148b-3p	3.83041e-08	2.38162e-08	2.99319e-08	9.28951e-09	-0.355814	0.252987	0.596902
	D_C09	hsa-miR-663a	2.98933e-10	1.51665e-10	2.70206e-10	3.34526e-10	-0.145759	0.426661	0.369917
	D_C10	hsa-miR-106b-3p	6.9629e-10	6.70785e-10	1.12658e-09	4.46253e-10	0.694186	0.413953	0.383049
	D_C11	hsa-miR-190b	3.4256e-10	4.44395e-10	4.11875e-10	1.91951e-09	0.265852	0.501383	0.29983
	D_D01	hsa-miR-221-3p	1.62891e-07	1.60704e-07	2.44204e-07	1.03237e-07	0.584186	0.410441	0.386749
	D_D03	hsa-miR-219a-5p	2.60742e-10	9.66145e-10	1.29773e-10	4.44072e-11	-1.00663	0.345458	0.461605
	D_D04	hsa-miR-320a	6.64606e-08	8.98517e-08	1.23236e-07	8.887e-08	0.890852	0.308103	0.511305
	D_D05	hsa-miR-375	7.7616e-10	2.34968e-08	6.00934e-10	1.13208e-09	-0.369148	0.392761	0.405872
	D_D08	hsa-miR-584-5p	1.27677e-08	2.60747e-08	2.77666e-08	1.52737e-08	1.12085	0.735262	0.133558
	D_D10	hsa-miR-99b-3p	2.99251e-10	3.71833e-10	3.17599e-10	3.82633e-10	0.0858524	0.95114	0.0217555
	D_E01	hsa-miR-22-3p	7.66967e-08	5.43208e-08	1.01613e-07	4.26241e-08	0.405852	0.430387	0.36614
	D_E02	hsa-miR-181c-5p	2.75367e-10	3.66668e-10	3.18145e-10	1.60127e-10	0.20833	0.736839	0.132628
	D_E03	hsa-miR-222-3p	1.50438e-08	1.61843e-08	2.01859e-08	1.11437e-08	0.424186	0.532999	0.273274
	D_E04	hsa-miR-106b-5p	2.36062e-08	4.1572e-08	4.91327e-08	1.30904e-08	1.05752	0.986499	0.00590328
	D_E05	hsa-miR-378a-3p	4.43651e-09	2.54734e-09	7.66674e-09	1.33618e-09	0.789186	0.0158794	1.79917
	D_E06	hsa-miR-324-5p	1.43008e-09	1.31981e-09	1.6006e-09	8.196e-10	0.162519	0.917742	0.0372794
	D_E08	hsa-miR-595	8.31415e-11	4.93581e-11	1.57885e-10	1.6489e-10	0.925233	0.0991051	1.0039
	D_E09	hsa-miR-425-5p	9.90368e-08	7.12097e-08	9.10516e-08	2.7651e-08	-0.12128	0.487283	0.312218
	D_E10	hsa-miR-362-3p	2.30979e-09	1.20568e-09	3.04958e-09	8.7417e-10	0.400852	0.0674791	1.17083
	D_F01	hsa-miR-29a-3p	1.95093e-08	3.55538e-08	7.23512e-08	1.72581e-08	1.89085	0.0892063	1.0496
	D_F02	hsa-miR-183-5p	1.5544e-10	7.30693e-11	3.36485e-10	2.9579e-10	1.11419	0.145542	0.837013
	D_F04	hsa-miR-296-5p	5.26471e-10	1.94601e-10	9.76221e-10	5.56242e-10	0.890852	0.100863	0.996267
	D_F05	hsa-miR-379-5p	2.05038e-09	2.3351e-09	7.94772e-10	1.16255e-09	-1.36728	0.377309	0.423303
	D_F06	hsa-miR-450a-5p	1.95806e-09	4.46474e-09	9.87564e-10	6.22236e-10	-0.987481	0.306	0.514278
	D_F08	hsa-miR-605-5p	3.09089e-10	3.14642e-09	2.94284e-10	1.22521e-10	-0.0708143	0.412996	0.384054
	D_F09	hsa-miR-21-3p	1.15757e-09	4.86631e-09	7.09699e-10	1.84319e-10	-0.705814	0.335541	0.474255
	D_F11	hsa-miR-1226-3p	2.96498e-10	2.15573e-10	1.87541e-10	5.38044e-11	-0.660814	0.0955104	1.01995
	D_G01	hsa-miR-30a-3p	2.03923e-10	1.93324e-10	2.72365e-10	7.07681e-11	0.417519	0.831811	0.0799754
	D_G03	hsa-miR-141-3p	5.98501e-10	1.32848e-08	4.03399e-10	2.85204e-10	-0.569148	0.377035	0.423619
	D_G04	hsa-miR-363-3p	4.18268e-09	2.82985e-09	6.4098e-09	2.20994e-09	0.615852	0.188426	0.724859
	D_G05	hsa-miR-381-3p	4.52533e-10	9.17866e-09	1.30133e-10	1.26627e-10	-1.79803	0.526813	0.278343
	D_G06	hsa-miR-329-3p	1.0566e-09	2.43436e-09	4.68768e-10	6.25735e-10	-1.17248	0.284233	0.546325
	D_G07	hsa-miR-503-5p	2.22811e-10	1.919e-10	2.19701e-10	8.51065e-11	-0.0202804	0.785076	0.105088
	D_G10	hsa-miR-486-3p	8.44456e-10	6.27571e-08	6.4481e-10	2.46464e-10	-0.389148	0.368781	0.433232
	D_G11	hsa-miR-320c	1.52714e-08	1.26719e-08	3.32115e-08	1.85906e-08	1.12085	0.0404729	1.39284
	D_H01	hsa-miR-32-5p	8.30408e-10	6.42609e-10	5.3599e-10	1.98984e-10	-0.631614	0.266036	0.575059
	D_H02	hsa-miR-204-5p	2.46198e-10	1.5304e-10	3.9373e-10	2.21823e-10	0.677386	0.104997	0.978825
	D_H03	hsa-miR-142-5p	1.01436e-07	9.41937e-08	9.14733e-08	2.60239e-08	-0.149148	0.465138	0.332419
	D_H04	hsa-miR-365a-3p	1.18736e-09	2.95208e-08	2.35699e-09	2.82563e-09	0.989186	0.469699	0.328181
	D_H05	hsa-miR-342-3p	2.19157e-08	1.3542e-08	3.07734e-08	1.11189e-08	0.48972	0.453436	0.343484
	D_H06	hsa-miR-376b-3p	1.38885e-09	2.32677e-09	9.62781e-10	1.38078e-09	-0.528614	0.668762	0.174728
	D_H09	hsa-miR-139-3p	1.61085e-10	1.02686e-10	3.24273e-10	1.32407e-10	1.00939	0.15867	0.799504
	D_H10	hsa-miR-491-3p	5.53924e-10	1.66587e-08	1.19647e-10	7.1508e-11	-2.21091	0.313978	0.5031
	C_E05	hsa-miR-30e-3p	5.44309e-09	5.68884e-09	7.16986e-09	2.97415e-09	0.397519	0.664092	0.177772
	C_E06	hsa-miR-196b-5p	1.38776e-09	8.82667e-10	1.14098e-09	5.09869e-10	-0.282481	0.38321	0.416563
	C_E07	hsa-miR-511-5p	6.90689e-11	NA	1.24263e-10	3.54385e-11	0.847292
	C_E08	hsa-miR-582-5p	8.45717e-11	2.4869e-11	1.31729e-10	1.00916e-10	0.639325
	C_E09	hsa-miR-802		NA		NA
	C_E10	hsa-miR-130b-5p	4.16821e-09	2.95159e-09	2.17389e-09	1.39408e-09	-0.939148	0.203474	0.69149
	C_E11	hsa-miR-1228-3p		NA		NA
	C_F01	hsa-miR-95-3p	8.00897e-11	3.77017e-11	1.87329e-10	3.13245e-10	1.22588	0.249982	0.602092
	C_F02	hsa-miR-199b-5p	3.25958e-10	1.71198e-10	3.34933e-10	8.93641e-11	0.0391857	0.844898	0.0731957
	C_F03	hsa-miR-137		NA		NA
	C_F04	hsa-miR-188-5p	3.48145e-10	1.52071e-10	7.11341e-10	2.33119e-10	1.03085	0.0151553	1.81943
	C_F05	hsa-miR-302c-3p		NA		NA
	C_F06	hsa-miR-424-5p	9.26052e-09	4.65867e-09	9.38449e-09	4.89551e-09	0.0191857	0.918705	0.0368241
	C_F07	hsa-miR-202-3p		NA		NA
	C_F08	hsa-miR-590-5p	8.4041e-09	4.57875e-09	9.5265e-09	4.24094e-09	0.180852	0.864986	0.0629911
	C_F09	hsa-miR-22-5p	1.44476e-08	8.60938e-09	1.6896e-08	5.77701e-09	0.225852	0.826927	0.0825329
	C_F10	hsa-miR-337-5p	2.14517e-09	3.44474e-09	1.38058e-09	3.07306e-09	-0.635814	0.748641	0.125726
	C_F11	hsa-miR-1202	1.02687e-10	8.68062e-11	6.39699e-10	1.25509e-09	2.63914
	C_G01	hsa-miR-96-5p	2.3885e-10	NA		NA
	C_G02	hsa-miR-212-3p	1.30212e-10	6.12679e-11	1.27533e-10	6.48934e-11	-0.0299973	0.707462	0.150297
	C_G03	hsa-miR-143-3p	5.23249e-08	3.52042e-08	2.73211e-08	1.32282e-08	-0.937481	0.108669	0.963895
	C_G04	hsa-miR-155-5p	5.38679e-09	3.71164e-09	5.37133e-09	2.30891e-09	-0.00414764	0.655711	0.183288
	C_G05	hsa-miR-376c-3p	1.71812e-08	2.55344e-08	1.03647e-08	2.33769e-08	-0.729148	0.709452	0.149077
	C_G06	hsa-miR-20b-5p	7.06698e-09	4.44554e-09	1.55835e-08	6.39405e-09	1.14085	0.0133462	1.87464
	C_G07	hsa-miR-492	1.59705e-10	5.42554e-11	1.72074e-10	2.40153e-10	0.10762	0.729137	0.137191
	C_G08	hsa-miR-592		NA		NA
	C_G09	hsa-miR-129-1-3p		NA		NA
	C_G10	hsa-miR-151a-5p	1.3953e-07	8.59533e-08	9.0214e-08	2.71066e-08	-0.629148	0.13532	0.868639
	C_G11	hsa-miR-1290	1.53599e-08	6.74097e-09	1.53839e-07	8.90827e-08	3.32419	0.0086636	2.0623
	C_H01	hsa-miR-105-5p		NA	2.3029e-09	NA
	C_H02	hsa-miR-217		NA		NA
	C_H03	hsa-miR-145-5p	4.41526e-08	2.49961e-08	1.521e-08	6.85427e-09	-1.53748	0.0267797	1.57219
	C_H04	hsa-miR-29c-3p	7.38279e-08	3.84138e-08	8.8972e-08	2.1993e-08	0.269186	0.717878	0.14395
	C_H05	hsa-miR-371a-3p		NA		NA
	C_H06	hsa-miR-200a-5p		NA		NA
	C_H07	hsa-miR-193b-3p		NA	1.5906e-10	1.57936e-10
	C_H08	hsa-miR-601		NA		NA
	C_H09	hsa-let-7i-3p		NA		NA
	C_H10	hsa-miR-423-5p	4.00693e-08	2.26216e-08	6.31311e-08	2.81509e-08	0.655852	0.203915	0.69055
	C_H11	hsa-miR-1304-5p	1.07219e-10	9.94438e-11	7.13335e-11	1.30207e-11	-0.587904	0.524051	0.280626
Plate D	D_A01	hsa-let-7a-5p	8.43328e-09	1.44111e-08	1.74919e-08	6.61996e-09	1.05252	0.607426	0.216506
	D_A02	hsa-miR-93-5p	8.10056e-10	1.11278e-09	1.5354e-09	6.56497e-10	0.922519	0.401358	0.396468
	D_A03	hsa-miR-205-5p	8.13808e-10	5.28647e-10	1.96375e-09	9.83597e-10	1.27085	0.0993392	1.00288
	D_A04	hsa-miR-144-3p	7.09151e-09	7.31815e-09	5.52772e-08	2.55771e-08	2.96252	0.0116459	1.93383
	D_A05	hsa-miR-302b-3p	1.38232e-09	NA		NA
	D_A06	hsa-miR-151a-3p	2.1674e-08	1.61487e-08	2.35656e-08	1.04479e-08	0.12072	0.978037	0.0096445
	D_A07	hsa-miR-489-3p	1.4553e-06	NA		NA
	D_A08	hsa-miR-539-5p	4.0456e-10	6.92805e-10	2.63534e-10	4.02993e-10	-0.618365	0.41045	0.38674
	D_A09	hsa-miR-630	1.76753e-10	NA	1.19566e-10	NA	-0.56392
	D_A10	hsa-miR-7-1-3p	3.79148e-09	2.9287e-09	3.91391e-09	1.11359e-09	0.0458524	0.764085	0.116859
	D_A11	hsa-miR-455-3p	1.81381e-10	NA	1.22673e-10	NA	-0.564204
	D_B01	hsa-let-7b-5p	1.03586e-08	1.44712e-08	1.75121e-08	7.38199e-09	0.757519	0.639351	0.194261
	D_B02	hsa-miR-100-5p	2.58713e-10	1.74372e-10	2.98737e-10	1.95474e-10	0.207519	0.725372	0.139439
	D_B03	hsa-miR-210-3p	1.48366e-08	6.23312e-09	2.76067e-08	1.49782e-08	0.895852	0.125772	0.900415
	D_B04	hsa-miR-134-5p	4.41606e-09	1.03959e-07	1.72741e-09	1.8806e-09	-1.35415	0.361162	0.442298
	D_B05	hsa-miR-370-3p	9.77901e-10	1.943e-09	8.80836e-10	1.34965e-09	-0.150814	0.674095	0.171279
	D_B06	hsa-miR-135b-5p	2.11521e-10	8.0131e-09	8.40375e-11	1.05653e-10	-1.33169	0.346878	0.459824
	D_B07	hsa-miR-432-5p	1.28292e-09	2.16498e-09	7.12163e-10	9.65784e-10	-0.849148	0.392146	0.406552
	D_B08	hsa-miR-487b-3p	4.10076e-09	4.9127e-09	2.15389e-09	2.74837e-09	-0.928947	0.511771	0.290924
	D_B09	hsa-miR-638	1.62041e-10	2.28632e-09	1.04002e-10	8.33146e-11	-0.639739	0.377081	0.423565
	D_B10	hsa-miR-34a-3p	4.78687e-11	4.11691e-12	8.88679e-11	1.185e-10	0.892579
	D_B11	hsa-miR-589-5p	6.93881e-10	4.0272e-10	6.40356e-10	3.02084e-10	-0.115814	0.487228	0.312267
	D_C01	hsa-miR-23a-3p	9.86444e-07	6.48217e-07	8.26161e-07	2.61541e-07	-0.255814	0.406848	0.390567
	D_C02	hsa-miR-30c-5p	1.81006e-07	1.14757e-07	5.98638e-08	3.54892e-08	-1.59628	0.0461239	1.33607
	D_C03	hsa-miR-181a-3p	8.41356e-11	4.75538e-11	6.51772e-11	3.11143e-11	-0.36835	0.47851	0.320109
	D_C04	hsa-miR-206	1.19884e-10	NA	1.91893e-10	5.70078e-11	0.678664
	D_C05	hsa-miR-374a-5p	6.02446e-08	5.0414e-08	4.43321e-08	1.96567e-08	-0.442481	0.171738	0.765133
	D_C06	hsa-miR-148b-3p	3.83041e-08	2.38162e-08	2.99319e-08	9.28951e-09	-0.355814	0.252987	0.596902
	D_C07	hsa-miR-519c-3p	8.14079e-08	NA		NA
	D_C08	hsa-miR-570-3p	1.72204e-10	3.14574e-11	1.59219e-10	1.04365e-10	-0.113105
	D_C09	hsa-miR-663a	2.98933e-10	1.51665e-10	2.70206e-10	3.34526e-10	-0.145759	0.426661	0.369917
	D_C10	hsa-miR-106b-3p	6.9629e-10	6.70785e-10	1.12658e-09	4.46253e-10	0.694186	0.413953	0.383049
	D_C11	hsa-miR-190b	3.4256e-10	4.44395e-10	4.11875e-10	1.91951e-09	0.265852	0.501383	0.29983
	D_D01	hsa-miR-221-3p	1.62891e-07	1.60704e-07	2.44204e-07	1.03237e-07	0.584186	0.410441	0.386749
	D_D02	hsa-miR-147a	5.86951e-07	NA		NA
	D_D03	hsa-miR-219a-5p	2.60742e-10	9.66145e-10	1.29773e-10	4.44072e-11	-1.00663	0.345458	0.461605
	D_D04	hsa-miR-320a	6.64606e-08	8.98517e-08	1.23236e-07	8.887e-08	0.890852	0.308103	0.511305
	D_D05	hsa-miR-375	7.7616e-10	2.34968e-08	6.00934e-10	1.13208e-09	-0.369148	0.392761	0.405872
	D_D06	hsa-miR-509-3p	1.90399e-10	NA		NA
	D_D07	hsa-miR-526b-5p	4.61128e-08	NA		NA
	D_D08	hsa-miR-584-5p	1.27677e-08	2.60747e-08	2.77666e-08	1.52737e-08	1.12085	0.735262	0.133558
	D_D09	hsa-miR-363-5p	6.04961e-11	1.15458e-11		NA
	D_D10	hsa-miR-99b-3p	2.99251e-10	3.71833e-10	3.17599e-10	3.82633e-10	0.0858524	0.95114	0.0217555
	D_D11	hsa-miR-216b-5p	1.82643e-10	NA		NA
	D_E01	hsa-miR-22-3p	7.66967e-08	5.43208e-08	1.01613e-07	4.26241e-08	0.405852	0.430387	0.36614
	D_E02	hsa-miR-181c-5p	2.75367e-10	3.66668e-10	3.18145e-10	1.60127e-10	0.20833	0.736839	0.132628
	D_E03	hsa-miR-222-3p	1.50438e-08	1.61843e-08	2.01859e-08	1.11437e-08	0.424186	0.532999	0.273274
	D_E04	hsa-miR-106b-5p	2.36062e-08	4.1572e-08	4.91327e-08	1.30904e-08	1.05752	0.986499	0.00590328
	D_E05	hsa-miR-378a-3p	4.43651e-09	2.54734e-09	7.66674e-09	1.33618e-09	0.789186	0.0158794	1.79917
	D_E06	hsa-miR-324-5p	1.43008e-09	1.31981e-09	1.6006e-09	8.196e-10	0.162519	0.917742	0.0372794
	D_E07	hsa-miR-519d-3p	6.4574e-11	NA		NA
	D_E08	hsa-miR-595	8.31415e-11	4.93581e-11	1.57885e-10	1.6489e-10	0.925233	0.0991051	1.0039
	D_E09	hsa-miR-425-5p	9.90368e-08	7.12097e-08	9.10516e-08	2.7651e-08	-0.12128	0.487283	0.312218
	D_E10	hsa-miR-362-3p	2.30979e-09	1.20568e-09	3.04958e-09	8.7417e-10	0.400852	0.0674791	1.17083
	D_E11	hsa-miR-208b-3p		NA	1.45693e-10	NA
	D_F01	hsa-miR-29a-3p	1.95093e-08	3.55538e-08	7.23512e-08	1.72581e-08	1.89085	0.0892063	1.0496
	D_F02	hsa-miR-183-5p	1.5544e-10	7.30693e-11	3.36485e-10	2.9579e-10	1.11419	0.145542	0.837013
	D_F03	hsa-miR-138-5p	6.67214e-11	2.954e-11	3.93442e-11	NA	-0.762
	D_F04	hsa-miR-296-5p	5.26471e-10	1.94601e-10	9.76221e-10	5.56242e-10	0.890852	0.100863	0.996267
	D_F05	hsa-miR-379-5p	2.05038e-09	2.3351e-09	7.94772e-10	1.16255e-09	-1.36728	0.377309	0.423303
	D_F06	hsa-miR-450a-5p	1.95806e-09	4.46474e-09	9.87564e-10	6.22236e-10	-0.987481	0.306	0.514278
	D_F07	hsa-miR-517c-3p		NA		NA
	D_F08	hsa-miR-605-5p	3.09089e-10	3.14642e-09	2.94284e-10	1.22521e-10	-0.0708143	0.412996	0.384054
	D_F09	hsa-miR-21-3p	1.15757e-09	4.86631e-09	7.09699e-10	1.84319e-10	-0.705814	0.335541	0.474255
	D_F10	hsa-miR-342-5p	2.13439e-10	1.58445e-09	9.35767e-11	NA	-1.1896
	D_F11	hsa-miR-1226-3p	2.96498e-10	2.15573e-10	1.87541e-10	5.38044e-11	-0.660814	0.0955104	1.01995
	D_G01	hsa-miR-30a-3p	2.03923e-10	1.93324e-10	2.72365e-10	7.07681e-11	0.417519	0.831811	0.0799754
	D_G02	hsa-miR-187-3p	1.82643e-10	NA		NA
	D_G03	hsa-miR-141-3p	5.98501e-10	1.32848e-08	4.03399e-10	2.85204e-10	-0.569148	0.377035	0.423619
	D_G04	hsa-miR-363-3p	4.18268e-09	2.82985e-09	6.4098e-09	2.20994e-09	0.615852	0.188426	0.724859
	D_G05	hsa-miR-381-3p	4.52533e-10	9.17866e-09	1.30133e-10	1.26627e-10	-1.79803	0.526813	0.278343
	D_G06	hsa-miR-329-3p	1.0566e-09	2.43436e-09	4.68768e-10	6.25735e-10	-1.17248	0.284233	0.546325
	D_G07	hsa-miR-503-5p	2.22811e-10	1.919e-10	2.19701e-10	8.51065e-11	-0.0202804	0.785076	0.105088
	D_G08	hsa-miR-612	6.03434e-11	1.15564e-12	3.59954e-10	NA	2.57654
	D_G09	hsa-miR-31-3p		NA		NA
	D_G10	hsa-miR-486-3p	8.44456e-10	6.27571e-08	6.4481e-10	2.46464e-10	-0.389148	0.368781	0.433232
	D_G11	hsa-miR-320c	1.52714e-08	1.26719e-08	3.32115e-08	1.85906e-08	1.12085	0.0404729	1.39284
	D_H01	hsa-miR-32-5p	8.30408e-10	6.42609e-10	5.3599e-10	1.98984e-10	-0.631614	0.266036	0.575059
	D_H02	hsa-miR-204-5p	2.46198e-10	1.5304e-10	3.9373e-10	2.21823e-10	0.677386	0.104997	0.978825
	D_H03	hsa-miR-142-5p	1.01436e-07	9.41937e-08	9.14733e-08	2.60239e-08	-0.149148	0.465138	0.332419
	D_H04	hsa-miR-365a-3p	1.18736e-09	2.95208e-08	2.35699e-09	2.82563e-09	0.989186	0.469699	0.328181
	D_H05	hsa-miR-342-3p	2.19157e-08	1.3542e-08	3.07734e-08	1.11189e-08	0.48972	0.453436	0.343484
	D_H06	hsa-miR-376b-3p	1.38885e-09	2.32677e-09	9.62781e-10	1.38078e-09	-0.528614	0.668762	0.174728
	D_H07	hsa-miR-455-5p		NA		NA
	D_H08	hsa-miR-613		NA		NA
	D_H09	hsa-miR-139-3p	1.61085e-10	1.02686e-10	3.24273e-10	1.32407e-10	1.00939	0.15867	0.799504
	D_H10	hsa-miR-491-3p	5.53924e-10	1.66587e-08	1.19647e-10	7.1508e-11	-2.21091	0.313978	0.5031
	D_H11	hsa-miR-449c-5p	8.34523e-11	NA		NA
Values with p < 0.05 are highlighted in red (Bonferroni correction not applied)
