# Supplementary material for: Candidate Circulating microRNAs in Patients with Sarcopenic Obesity: Results of a Pilot Screening
Source: Biomedicines. 2026 Jun 18;14(6):1377. doi: 10.3390/biomedicines14061377 (PMC13296464; doi:10.3390/biomedicines14061377)
Supplement: Supplementary file 1 [file biomedicines-14-01377-s001.zip › Supplementary Table S1-Primary raw data.xlsx]

## Sheet: List1
			Control goup						Patients whith SO
		Vzorek	1	2	3	4	5	6	SX56P	SX60P	SX63P	SX66P	SX70P	SX78N
		cycle threshold	Cq	Cq	Cq	Cq	Cq	Cq	Cq	Cq	Cq	Cq	Cq	Cq
Plate A	A_A01	hsa-let-7c-5p	30.27	33.14	30.3	32.03	29.88	32.63	30.95	30.87	31.89	33.49	30.45	33.04
	A_A02	hsa-miR-150-5p	26.34	30.98	26.96	30.64	29.87	26.22	26.61	30.75	26.13	26.38	25.35	28.05
	A_A03	hsa-let-7g-5p	21.53	25.94	22.74	24.71	23.26	22.68	22.69	25.01	23.56	24.47	21.87	25.79
	A_A04	hsa-miR-153-3p	31.42	37.94	32.67	36.79	36.55	32.86	32.23	37.96	34.02	33.49	32.31	34.02
	A_A05	hsa-miR-193a-3p	36.85	N/A	36.24	N/A	N/A	36.34	35.78	N/A	35.32	34.01	37.17	N/A
	A_A06	hsa-miR-323a-3p	28.29	34.03	29.55	34.56	30.71	28.1	29.66	32.55	30.96	30.34	31.86	31.67
	A_A07	hsa-miR-483-3p	34.1	37.03	33.61	38.24	37.18	32.78	32.42	37.56	33	31.43	31.96	34.21
	A_A08	hsa-miR-516b-5p	39.28	N/A	N/A	N/A	N/A	37.44	36.53	N/A	36.29	36.19	N/A	N/A
	A_A09	hsa-miR-564	36.85	N/A	35.63	N/A	N/A	36.67	N/A	N/A	37.4	35.81	36.12	37.04
	A_A10	hsa-miR-146a-3p	N/A	N/A	N/A	37.19	36.85	N/A	N/A	N/A	33.74	35.37	32.24	35.06
	A_A11	hsa-miR-885-3p	31.62	38.17	36.35	N/A	35.57	36.82	35.31	38.38	35.86	34.26	31.74	31.14
	A_A12	Spike-in RNA Ctr 1	27.17	28.51	27.14	28.66	27.97	27.68	27.28	31.85	27.16	27.07	26.71	26.74
	A_B01	hsa-let-7d-5p	28.31	31.47	30.23	30.01	28.22	31.08	29.46	30.09	30.86	33.05	28.82	33.4
	A_B02	hsa-miR-196a-5p	38.08	N/A	36.11	N/A	38.07	36.29	36.31	37.78	34.95	35.82	34.75	37.21
	A_B03	hsa-miR-15b-5p	19.5	23.5	20.63	22.34	21.2	20.21	20.4	25.77	21.34	21.73	19.87	22.23
	A_B04	hsa-miR-191-5p	19.46	23.58	20.68	22.17	21.4	20.28	20.97	23.03	22.04	22.25	20.28	23.1
	A_B05	hsa-miR-194-5p	29.31	34.91	29.74	34.53	33.17	30.29	27.6	33.32	29.78	27.9	28.56	30.72
	A_B06	hsa-miR-326	27.12	37.51	28.35	34.83	34.26	28.7	28.19	36.47	28.85	29.65	27.02	30.02
	A_B07	hsa-miR-146b-5p	23.11	28.5	24.35	27.4	26.05	24.42	24.07	26.53	24.44	25.5	23.02	25.93
	A_B08	hsa-miR-519a-3p	38.83	N/A	40.31	N/A	39.92	38.9	35.31	N/A	36.59	37.09	37.02	36.66
	A_B09	hsa-miR-608	34.21	N/A	33.77	N/A	N/A	33.12	35.39	N/A	34.22	32.81	34.96	35.77
	A_B10	hsa-miR-29c-5p	30.23	35.55	31.52	34.07	33.22	31.38	31.03	34.48	31.22	32.41	29.57	33.03
	A_B11	hsa-miR-301b-3p	32.37	40.28	34.49	N/A	36.72	34.46	33.68	N/A	35.16	35.5	32.89	36.2
	A_B12	Spike-in RNA Ctr 1	27.21	29.4	27.19	28.49	28.13	27.3	27.43	28.31	27.28	27.09	27.17	27.03
	A_C01	hsa-miR-16-5p	18.16	19.7	19.13	19.29	18.25	18.85	18.09	18.43	18.99	19.43	17.79	19.55
	A_C02	hsa-miR-199a-5p	23.37	28.3	25.27	27.53	25.65	26.01	24.46	27.62	25.07	26.6	23.76	27.34
	A_C03	hsa-miR-27b-3p	23.29	28.34	25.04	27.42	26.11	25.04	24.27	27.64	25.14	25.95	24.12	25.99
	A_C04	hsa-miR-23b-3p	18.46	23.71	19.61	22.08	21	19.24	19.61	22.58	20.55	20.94	19.09	21.43
	A_C05	hsa-miR-302d-3p	36.44	N/A	N/A	40.04	N/A	38.59	38.88	N/A	N/A	N/A	N/A	N/A
	A_C06	hsa-miR-345-5p	26.8	38.61	27.98	37.1	36.41	28.04	27.26	38.05	27.82	28.32	26.13	29.18
	A_C07	hsa-miR-494-3p	26.24	36.49	27.22	36.23	33.2	25.66	27.48	36.46	29.4	28.21	29.5	29.81
	A_C08	hsa-miR-499a-5p	30.16	38.34	31.54	38.54	37.34	31.94	29.31	37.87	31.16	30.68	30.35	31.41
	A_C09	hsa-miR-657	36.72	N/A	37.33	N/A	38.93	35.77	N/A	N/A	39.19	37.72	N/A	N/A
	A_C10	hsa-miR-34c-3p	34.09	39.36	35.61	N/A	N/A	35.01	36.11	38.62	35.11	34.49	36.48	36.39
	A_C11	hsa-miR-1228-5p	33.92	40.64	33.6	39.78	N/A	32.63	34.71	N/A	33.34	31.28	34.37	35.04
	A_C12	Spike-in RNA Ctr 2	18.46	20.03	18.32	19.78	19.06	18.47	18.44	19.24	18.31	18.24	18.3	18.31
	A_D01	hsa-miR-24-3p	22.27	30.44	23.34	29.03	27.87	23.19	23.56	29.67	24.16	23.98	22.8	24.95
	A_D02	hsa-miR-199a-3p	20.26	24.25	21.99	23.46	22.16	22	21.3	23.74	22.18	22.89	20.9	23.68
	A_D03	hsa-miR-30b-5p	20.06	22.1	21.12	21.01	19.86	20.63	21.47	21.89	23.05	23.1	20.94	24.16
	A_D04	hsa-miR-126-5p	19	21.21	19.68	20.16	19.03	19.52	19.72	19.9	20.98	20.94	18.84	21.41
	A_D05	hsa-miR-376a-3p	28.9	31.39	29.62	31.64	28.12	28.27	29.48	28.43	30.64	29.48	31.18	31.12
	A_D06	hsa-miR-18b-5p	30.88	37.02	31.82	35.41	36.02	32.18	31.22	36.43	31.56	31.61	30.97	33.64
	A_D07	hsa-miR-495-3p	25.11	28.49	26.34	28.57	24.83	24.81	25.99	26.38	27.64	27.19	27.79	28.3
	A_D08	hsa-miR-510-5p	35.06	N/A	35.32	N/A	N/A	38.33	36.09	N/A	38.03	36.79	N/A	N/A
	A_D09	hsa-miR-542-5p	33.38	38.35	34.38	38.47	37.22	33.96	34.5	36.98	34.12	35.34	32.19	35.78
	A_D10	hsa-miR-296-3p	33.75	N/A	35.01	N/A	N/A	33.14	34.35	N/A	33.71	32.02	35.4	35.51
	A_D11	hsa-miR-1206	N/A	N/A	N/A	N/A	N/A	N/A	N/A	N/A	40.35	N/A	39.19	N/A
	A_D12	Spike-in RNA Ctr 2	18.33	18.75	18.37	18.84	18.49	18.47	18.43	18.77	18.37	18.27	18.13	18.12
	A_E01	hsa-miR-26b-5p	18.49	20.68	19.45	19.66	18.62	19.21	20.02	19.93	21.19	21.35	19.11	22.41
	A_E02	hsa-miR-208a-3p	37.58	N/A	35.98	N/A	N/A	38.36	35.43	37.24	34.52	35.01	34.68	34.91
	A_E03	hsa-miR-125b-5p	29.71	33.34	31.27	32.73	31.02	31.69	29.59	30.55	30.78	30.22	29.17	31.83
	A_E04	hsa-miR-126-3p	18.88	23.35	19.64	22.33	21.01	19.36	19.99	22.18	20.64	21.16	19.01	22
	A_E05	hsa-miR-382-5p	26.89	28.44	28.28	28.72	25.25	26.76	27.32	26	28.87	28.69	29.06	29.81
	A_E06	hsa-miR-449a	32.83	34.63	33.12	34.66	33	33.35	35.52	32.97	34.31	34.51	34.4	35.13
	A_E07	hsa-miR-497-5p	29.78	N/A	30.61	39.78	39.46	30.44	28.96	N/A	29.56	30.24	28.78	31.87
	A_E08	hsa-miR-544a	32.22	39.36	33.32	39.48	35.35	32.1	33.05	37.56	34.46	32.71	34.65	34.86
	A_E09	hsa-miR-671-5p	30.78	N/A	32.05	N/A	N/A	32.57	32.29	N/A	31.92	32.38	31.36	33.54
	A_E10	hsa-miR-361-3p	27.49	37.52	28.84	35.47	34.75	28.58	28.38	36.02	28.82	29.62	27.66	30.11
	A_E11	hsa-miR-1246	26.14	33.91	26.51	33.12	32.16	26.26	25.28	31.5	23.83	23.39	24.06	25.34
	A_E12	Inter-plate Calibrator 1	14.48	16.4	14.35	16.12	16.24	14.47	14.49	16	14.5	14.19	14.19	14.24
	A_F01	hsa-miR-30a-5p	24.98	29.94	25.95	28.78	27.75	25.77	25.72	28.71	26.72	26.38	25.17	27.74
	A_F02	hsa-miR-215-5p	29.43	31.38	30.29	31.59	31.06	30.85	28.22	29.42	29.11	27.92	28.39	30.2
	A_F03	hsa-miR-128-3p	24.17	26.09	25.34	25.14	23.94	25.47	25.14	24.53	25.75	26.4	24.35	26.82
	A_F04	hsa-miR-136-5p	28.25	32.02	29.46	32.26	28.59	28.19	29.17	30.49	30.32	30.44	30.6	32.87
	A_F05	hsa-miR-383-5p	39.91	N/A	39.79	38.57	N/A	36.11	40.22	N/A	38.41	34.32	38.24	40.19
	A_F06	hsa-miR-433-3p	29	32.08	30.7	32.58	28.4	29.05	29.76	29.92	30.8	31.13	32	32.01
	A_F07	hsa-miR-515-5p	N/A	N/A	N/A	N/A	N/A	37.22	N/A	N/A	37.24	40.9	N/A	N/A
	A_F08	hsa-miR-92b-3p	23.51	28.13	24.64	27.02	25.95	24.87	23.69	26.26	23.94	25.15	22.86	25.04
	A_F09	hsa-miR-765	34.85	N/A	34.43	37.9	40.99	33.65	35.14	36.77	33.32	32.83	33.62	35.66
	A_F10	hsa-miR-193b-5p	36.14	N/A	35.97	37.65	40.2	34.94	34.25	37.12	33.86	31.57	34.27	34.04
	A_F11	hsa-miR-1260a	24.22	31.74	24.61	29.69	28.95	24.7	25.06	32.03	25.71	25.44	24.26	26.5
	A_F12	Inter-plate Calibrator 1	14.47	16.76	14.21	15.72	16.02	14.33	14.43	15.49	14.49	14.14	14.07	14.13
	A_G01	hsa-miR-31-5p	32.74	39.23	33.47	32.64	34.19	33.53	33.05	35.84	33.17	32.49	31.54	33.88
	A_G02	hsa-miR-223-3p	15.86	18.53	16.98	17.4	16.5	16.63	17.04	17.52	18.08	18.11	16.59	18.73
	A_G03	hsa-miR-135a-5p	30.43	33.95	30.81	34.31	33.16	30.31	31.54	36.12	32.24	31.3	30.26	33.4
	A_G04	hsa-miR-154-5p	31.83	35.77	33.85	35.51	32.5	32.23	32.43	33.3	33.24	34.11	33.81	35.06
	A_G05	hsa-miR-340-3p	26.71	29.13	28	27.91	27	27.44	28.01	29.04	29.83	30.19	27.53	31.41
	A_G06	hsa-miR-323b-5p	36.33	N/A	36.69	N/A	38.96	N/A	37.11	N/A	37.59	36.3	37.33	37.09
	A_G07	hsa-miR-515-3p	N/A	N/A	N/A	N/A	N/A	37.99	35.05	N/A	36.84	35.23	36.68	40.42
	A_G08	hsa-miR-558	37.58	N/A	36.43	N/A	N/A	38.47	36.82	N/A	35.33	35.15	36.39	38
	A_G09	hsa-miR-181a-2-3p	28.88	32.14	30.29	31.12	30.68	29.49	30.12	31.59	30.75	31.98	29.45	32.39
	A_G10	hsa-miR-532-3p	27.58	34.31	28.8	33.12	32.31	28.52	28.69	33.34	29.35	29.61	27.9	30.29
	A_G11	hsa-miR-320d	21.71	25.91	23.93	24.94	23.43	23.83	22.15	23.57	22.38	23.73	21.92	23.9
	A_G12	Inter-plate Calibrator 2	28.24	30.55	28.12	30.44	30.24	28.28	28.34	30.97	28.26	27.97	28.11	28.13
	A_H01	hsa-miR-99a-5p	27.18	31.84	28.57	30.43	28.85	28.61	27.28	29.76	28.75	27.51	27.35	29.38
	A_H02	hsa-miR-200b-3p	29.01	31.11	29.27	30.34	29.69	28.89	29.64	30.05	30.14	30.25	29.03	31.34
	A_H03	hsa-miR-152-3p	25.18	29.82	26.58	28.23	25.74	26.26	26.09	27.56	26.75	27.67	25.59	27.96
	A_H04	hsa-miR-184	38.22	N/A	N/A	N/A	N/A	37.71	N/A	N/A	36.86	37.61	N/A	N/A
	A_H05	hsa-miR-328-3p	27.76	30.79	29.13	29.77	28.41	30.08	28.6	29.55	28.94	29.71	27.58	30.51
	A_H06	hsa-miR-409-3p	26.57	28.04	28.02	29.16	24.94	26.28	27.23	26.35	28.98	28.9	29.25	29.72
	A_H07	hsa-miR-518b	31.41	38.66	33.91	37.79	36.98	31.21	31.99	36.82	31.81	30.38	33.14	31.76
	A_H08	hsa-miR-561-3p	37.84	N/A	N/A	N/A	36.99	37.3	38.3	N/A	38.35	36.28	N/A	36.08
	A_H09	hsa-miR-144-5p	28.26	33.97	29.04	32.76	32.55	28.15	28.57	33.6	28.96	28.44	27.69	30.01
	A_H10	hsa-miR-885-5p	31.88	31.38	31.99	32.49	31.59	30.03	29.02	28.88	29.7	27.23	29.24	30.79
	A_H11	hsa-miR-1915-3p	35.97	37.18	37.2	38.31	39.75	37.09	34.57	N/A	37.32	36.38	36.08	36.46
	A_H12	Inter-plate Calibrator 2	28.26	30.64	28.21	30.29	29.87	28.23	28.43	30.27	28.3	28.19	27.79	27.64
Plate B	B_A01	hsa-let-7e-5p	27.48	32.97	31.54	31.23	28.61	27.32	36.8	29.59	32.64	30.51	32.05	35.55
	B_A02	hsa-miR-28-5p	24.49	34.94	28.78	25.31	24.39	27.85	26.27	25.92	27.24	32.45	30.5	27.6
	B_A03	hsa-miR-10a-5p	26.74	37.02	31.48	28.02	26.67	29.94	27.04	27.45	28.77	32.92	31.17	29.13
	B_A04	hsa-miR-130a-3p	20.17	35.03	27.17	21.71	20.66	25.76	22.22	21.74	22.95	32.04	30.05	22.48
	B_A05	hsa-miR-200c-3p	27.48	34.87	30.13	28.04	27.08	29.01	28.08	28.14	29.71	33.01	30.45	30.1
	B_A06	hsa-miR-373-3p	35.46	N/A	N/A	34.68	35.1	35.63	35.14	35.95	35.7	35.14	34.03	38.12
	B_A07	hsa-miR-448	35.71	N/A	N/A	38.05	38.18	N/A	39.41	N/A	34.89	N/A	N/A	38.41
	B_A08	hsa-miR-504-5p	38.94	N/A	N/A	33.87	35.06	36.28	35.16	38.4	35.99	N/A	N/A	34.8
	B_A09	hsa-miR-449b-5p	37.58	N/A	N/A	32.57	36.33	40.96	36.77	35.25	34.12	N/A	N/A	38.46
	B_A10	hsa-miR-125a-3p	34.89	N/A	N/A	30.96	32.13	39.08	32.1	33.49	34.79	N/A	N/A	35.3
	B_A11	hsa-miR-298	36.98	32.16	38.76	27.19	34.36	30.26	34.29	35.44	33.75	33.52	N/A	36.79
	B_A12	Spike-in RNA Ctr 1	27.19	25.72	26.1	27.2	27.16	26.41	27.1	27.19	27.17	25.81	25.77	27.17
	B_B01	hsa-miR-15a-5p	20.7	29.28	25.81	22.25	21.25	22.55	24.31	21.98	23.32	26.89	25.68	23.68
	B_B02	hsa-miR-98-5p	32.97	N/A	N/A	33.12	31.03	35.36	33.56	33.35	35.89	N/A	N/A	35.45
	B_B03	hsa-miR-203a-3p	32.64	N/A	N/A	32.9	33.13	37.23	33.47	33.94	35.36	N/A	N/A	34.2
	B_B04	hsa-miR-140-5p	24.75	N/A	34.55	25.67	24.93	30.93	25.9	26.09	27.71	40.99	39.32	27.55
	B_B05	hsa-miR-302a-3p	N/A	N/A	N/A	37.01	37.32	36.17	N/A	37.92	36.26	N/A	N/A	36.22
	B_B06	hsa-miR-378a-5p	32.35	N/A	N/A	33.62	31.95	34.92	32.95	32.38	34.56	N/A	N/A	34.46
	B_B07	hsa-miR-429	33.09	37.73	36.06	33.1	32.31	35.49	32.02	32.82	34.23	37.47	37.44	34.12
	B_B08	hsa-miR-506-3p	N/A	N/A	N/A	38.58	37.25	N/A	N/A	N/A	40.71	N/A	N/A	N/A
	B_B09	hsa-miR-421	26.8	30.08	29.03	27.9	26.81	28.46	27.23	27.53	28.7	29.91	27.83	28.98
	B_B10	hsa-miR-129-2-3p	39.9	N/A	N/A	36.7	38.94	39.36	37.69	40.05	37.46	N/A	N/A	36.41
	B_B11	hsa-miR-708-5p	34.45	N/A	39.35	36.02	35.26	37.21	34.15	37.59	37.41	N/A	N/A	36.4
	B_B12	Spike-in RNA Ctr 1	27.22	25.55	26.14	27.17	27.32	26.44	27.21	27.23	27.22	25.83	25.83	27.2
	B_C01	hsa-miR-17-3p	27.93	40.08	34.57	27.68	26.56	33.93	26.78	N/A	N/A	36.33	35.32	30.17
	B_C02	hsa-miR-29b-3p	24.13	39.37	31.1	24.34	23.2	29.06	24.8	24.35	25.66	33.92	32.67	26.25
	B_C03	hsa-miR-211-5p	34.55	40.98	36.16	35.28	32.74	35.41	34.34	33.3	35.24	38.72	37.44	34.52
	B_C04	hsa-miR-142-3p	20	34.24	25	20.53	19.58	23.44	21.04	21.27	23.41	28.88	26.04	24.09
	B_C05	hsa-miR-301a-3p	24.34	33.17	29.33	25.7	24.33	28.06	27.34	25.95	27.51	31.02	29.03	27.89
	B_C06	hsa-miR-330-3p	26.26	39.68	33.14	27.84	26.66	31.42	27.62	28.15	29.51	35.82	34.02	29.62
	B_C07	hsa-miR-452-5p	32.15	38.23	38.61	30.18	30.24	35.72	29.56	31.11	31.55	38.06	35.81	32.14
	B_C08	hsa-miR-21-5p	19.31	22.66	21.28	19.72	18.86	21.15	19.42	20.25	21.55	22.83	20.54	21.82
	B_C09	hsa-miR-10b-3p	38.74	N/A	N/A	35.11	34.42	36.8	32.41	35.17	35.46	38.39	36.62	35.6
	B_C10	hsa-miR-155-3p	N/A	N/A	N/A	37.04	36.12	36.08	N/A	N/A	N/A	N/A	N/A	N/A
	B_C11	hsa-miR-147b	37.33	N/A	40.08	35.64	35.68	32.64	35.01	40.02	36.36	N/A	N/A	39.62
	B_C12	Spike-in RNA Ctr 2	18.53	17.72	17.44	18.41	18.56	17.67	18.5	18.46	18.36	17.12	17.08	18.47
	B_D01	hsa-miR-19b-3p	19.35	30.31	24.88	20.59	19.68	22.53	21.07	20.22	21.51	25.6	24.28	21.37
	B_D02	hsa-miR-106a-5p	23.83	N/A	32.38	23.11	21.82	29.01	24.78	23.3	24.4	35.86	34.83	24.49
	B_D03	hsa-miR-218-5p	36.36	N/A	N/A	35.82	35.2	N/A	34.04	35.73	38.15	N/A	N/A	35.09
	B_D04	hsa-miR-9-3p	30.3	40.39	35.48	30.99	30.08	34.5	31.1	30.58	32.31	37.98	36.16	31.92
	B_D05	hsa-miR-99b-5p	24.95	38	34.04	26.44	24.43	31.19	25.67	26.49	28.38	35.71	35.2	29.17
	B_D06	hsa-miR-337-3p	28.29	36.19	35.11	30.14	26.14	32.04	28.89	27.8	31.96	37.45	38.42	32.5
	B_D07	hsa-miR-485-5p	31.63	40.24	39.49	32.45	29.05	36.05	31.14	30.8	33.26	39.66	40.05	33.15
	B_D08	hsa-miR-552-3p	35.33	N/A	36.73	37.51	34.71	36.48	37.1	35.02	36.52	38.58	38.64	36.5
	B_D09	hsa-miR-181c-3p	29.21	32.09	30.74	30.44	29.56	30.43	29.82	30.45	32.02	33.6	29.79	32.18
	B_D10	hsa-miR-219a-2-3p	34.16	37.94	37.29	34.85	33.42	31.51	35.13	33.56	32.74	36.12	36.03	34.55
	B_D11	hsa-miR-374b-5p	21.4	28.21	23.12	22.3	21.53	22.5	22.73	23.48	25.52	25.16	22.66	25.59
	B_D12	Spike-in RNA Ctr 2	18.53	17.14	17.49	18.48	18.55	17.68	18.37	18.47	18.41	17.12	17.12	18.53
	B_E01	hsa-miR-20a-5p	21.41	34.31	28	22.85	21.86	25.73	23.9	22.5	23.79	30.14	28.62	23.92
	B_E02	hsa-miR-192-5p	28.64	N/A	N/A	29.63	28.76	N/A	31.56	28.67	32.19	N/A	N/A	29.5
	B_E03	hsa-miR-181a-5p	22.15	26.79	25.16	23.71	22.48	24.61	24.35	22.94	24.19	26.55	24.15	25.5
	B_E04	hsa-miR-125a-5p	25.26	34.24	31.7	25.84	23.58	29.45	25.53	26.39	29.28	32.93	32.81	29.44
	B_E05	hsa-miR-361-5p	23.39	27.25	25	24.83	23.63	24.54	24.56	24.62	25.92	26.31	24.63	26.06
	B_E06	hsa-miR-324-3p	27.08	N/A	37.67	27.49	26.3	31.1	27.38	27.37	28.93	38.26	N/A	28.87
	B_E07	hsa-miR-491-5p	31.93	39.06	39.63	34.07	31.7	37.36	32.52	32.5	33.6	N/A	39.1	35.61
	B_E08	hsa-miR-568	N/A	N/A	N/A	N/A	37.05	36.41	38.7	N/A	37.4	N/A	N/A	N/A
	B_E09	hsa-miR-196a-3p	N/A	N/A	N/A	34.91	37.47	35.82	40.45	N/A	39.51	N/A	N/A	N/A
	B_E10	hsa-miR-340-5p	24.74	28.26	28.98	23.95	22.89	27.44	23.53	24.23	25.47	29.29	26.87	25.48
	B_E11	hsa-miR-939-5p	35.46	N/A	N/A	34.01	32.91	37.13	34.4	35.59	34.38	N/A	N/A	35.3
	B_E12	Inter-plate Calibrator 1	15	13.25	13.92	14.96	15.03	14.22	14.92	14.98	14.82	13.5	13.52	14.93
	B_F01	hsa-miR-9-5p	29.26	38.73	31.96	30.35	29.26	31.58	32.48	30.98	32.34	35.8	33.73	33.38
	B_F02	hsa-miR-129-5p	33.36	N/A	38.8	35.21	35.26	34.85	35.72	34.86	33.86	40.2	N/A	36.51
	B_F03	hsa-miR-224-5p	28.92	40.74	34.15	26.99	26.67	33.49	26.51	27.54	28.72	36.15	36.45	28.21
	B_F04	hsa-miR-17-5p	21.56	27.65	23.48	21.46	20.54	23.52	21	21.43	22.8	25.25	24.03	22.98
	B_F05	hsa-miR-367-3p	N/A	N/A	36.64	33.23	40.06	39.51	39.38	37.72	36.63	N/A	N/A	38.8
	B_F06	hsa-miR-338-3p	30.05	N/A	N/A	29.44	27.66	39.56	29.25	30.96	32.43	N/A	N/A	31.18
	B_F07	hsa-miR-498	31.94	37.46	36.17	32.51	34.18	35.04	35	34.82	34.48	38.01	34.14	32.7
	B_F08	hsa-miR-574-3p	25.1	38.45	34.93	25.95	24.99	32.59	25.74	27.07	28.54	36.15	35.16	28.16
	B_F09	hsa-miR-214-5p	N/A	N/A	N/A	33.33	36.1	34.32	35.34	36.04	38.72	N/A	40.13	40.15
	B_F10	hsa-miR-490-5p	34.05	N/A	N/A	30.19	30.33	39.87	31.27	34.21	35.01	N/A	N/A	33.38
	B_F11	hsa-miR-1271-5p	28.74	38.13	34.07	30.51	29.46	32.57	30.62	30.25	31.56	35.52	34.39	31.68
	B_F12	Inter-plate Calibrator 1	14.93	13.42	13.96	14.82	15.09	14.2	14.94	14.88	15	13.47	13.54	14.9
	B_G01	hsa-miR-26a-5p	17.38	22.2	19.58	19.04	17.97	19.77	21.08	19.55	21.58	22.27	19.84	21.8
	B_G02	hsa-miR-30d-5p	21.78	N/A	33.26	22.47	21	29.87	24.29	23.57	25.39	36.21	33.84	24.09
	B_G03	hsa-let-7i-5p	22.51	26.5	24.65	23.94	22.54	24.7	23.45	23.5	25.01	26.35	23.26	25.7
	B_G04	hsa-miR-190a-5p	29.72	N/A	N/A	30.35	28.15	40.33	37.17	33.03	36.04	N/A	N/A	34.37
	B_G05	hsa-miR-369-3p	27.91	31.47	30.55	29.3	25.6	28.79	28.2	26.73	31.17	31.44	31.93	31.4
	B_G06	hsa-miR-423-3p	23.03	33.88	27.64	23.57	22.58	26.5	24.09	25.03	27.61	31.11	28.91	26.46
	B_G07	hsa-miR-526a	39	N/A	N/A	39.92	38.32	40.09	N/A	N/A	35.55	N/A	N/A	39.62
	B_G08	hsa-miR-602	35.22	N/A	39.34	32.13	32.77	34.54	35.01	35.37	34.47	N/A	N/A	34.2
	B_G09	hsa-miR-221-5p	28.26	32.86	31.29	29.24	28.11	31.69	29.2	29.78	31.73	33.75	30.12	32.54
	B_G10	hsa-miR-500a-5p	30.82	35.02	33.8	29.38	30.88	32.86	31.45	32.57	33.43	34.77	32.54	33.43
	B_G11	hsa-miR-1258	37.71	N/A	N/A	38.1	38.37	35.4	N/A	N/A	N/A	38.61	N/A	N/A
	B_G12	Inter-plate Calibrator 2	28.82	26.92	27.59	28.56	28.84	28.17	28.77	28.58	28.67	27.08	27.19	28.69
	B_H01	hsa-miR-27a-3p	23.02	29.57	27.22	29.78	27.67	26.38	N/A	24.99	27.3	30.85	27.26	26.32
	B_H02	hsa-miR-139-5p	24.07	31.42	27.8	24.77	24.22	27.33	25.48	25.31	27.54	29.4	27.62	27.21
	B_H03	hsa-miR-1-3p	25.26	35.23	29.13	27.82	24.99	27.67	26.8	26.66	30.52	32.15	30.82	28.14
	B_H04	hsa-miR-195-5p	27.63	39.31	34.34	28.75	27.72	32.77	28.58	28.2	29.47	N/A	N/A	29.73
	B_H05	hsa-miR-372-3p	N/A	N/A	N/A	N/A	36.71	N/A	39.46	N/A	N/A	N/A	N/A	N/A
	B_H06	hsa-miR-425-3p	25	N/A	N/A	26.38	25.09	40.66	26.31	26.32	27.67	N/A	N/A	27.8
	B_H07	hsa-miR-520c-3p	N/A	N/A	N/A	38.08	38	37.36	36.02	N/A	38.44	N/A	N/A	40.27
	B_H08	hsa-miR-636	35.8	N/A	40.88	30.38	33.11	33.31	35.68	34.95	35.91	37.95	N/A	34.87
	B_H09	hsa-miR-223-5p	27.52	37.18	33.23	28.59	27.4	32.61	27.99	28.44	29.55	34.86	32.84	29.72
	B_H10	hsa-miR-625-3p	27.18	37.81	31.61	28.48	27.7	31.21	29.19	28.13	31.6	37	35.94	30.44
	B_H11	hsa-miR-664a-3p	24.58	26.31	26.02	25.13	24.39	25.37	25.98	26.61	28.22	28.09	25.26	28.4
	B_H12	Inter-plate Calibrator 2	28.65	26.89	27.64	28.44	28.94	27.93	28.43	28.57	28.6	27.13	27.27	28.84
Plate C	C_A01	hsa-let-7f-5p	28	30.56	29.7	29.75	27.55	29.6	29.64	29.24	32.03	33.39	28.86	32.41
	C_A02	hsa-miR-7-5p	30.62	33.25	31.85	33.09	31.21	32.35	32.59	31.45	33.38	35.11	30.44	34.99
	C_A03	hsa-miR-331-3p	31.23	33.51	32.46	32.3	31.03	32.43	32.93	31.5	32.69	34.72	30.91	34.88
	C_A04	hsa-miR-127-3p	31.05	32.49	32.23	32.75	29.22	31.22	32.06	30.34	33.32	33.71	34.24	34.61
	C_A05	hsa-miR-200a-3p	29.07	29.56	28.96	29.17	29.1	29.17	29.11	29.27	29.12	29.31	29.08	29.7
	C_A06	hsa-miR-377-3p	34.43	35.45	36.51	35.39	31.95	34.33	35.58	33.88	36.79	35.75	36.07	35.47
	C_A07	hsa-miR-451a	18.8	17.94	18.86	19.3	18.96	19.13	15.93	17.12	17.07	16.9	15.61	17.07
	C_A08	hsa-miR-525-5p	32.96	37.49	36.05	37.58	36.34	33.6	36.02	35.52	35.92	34.36	39.99	38.63
	C_A09	hsa-miR-615-3p	35.14	36.02	38.92	37.02	32.88	35.12	32.76	36.46	37.3	36.86	39.91	36.23
	C_A10	hsa-miR-140-3p	27.2	28.74	27.43	28.22	27.27	28.64	28.53	27.73	29.16	29.35	27.15	29.27
	C_A11	hsa-miR-616-3p	33.44	29.37	35.02	35.61	33.85	32.1	34.55	34.4	33.14	33.07	34.12	32.29
	C_A12	Spike-in RNA Ctr 1	27.07	26.97	27.09	27.11	27.18	27.12	27.26	27.17	26.88	27.15	27.13	27.34
	C_B01	hsa-miR-18a-5p	26.3	28.92	27.88	27.56	26.6	27.71	28.03	26.92	28.53	29.22	26.6	29.51
	C_B02	hsa-miR-10b-5p	30.69	30.98	30.06	31.19	30.32	30.66	28.15	28.9	29.69	30.12	28.04	30.27
	C_B03	hsa-miR-122-5p	27.23	28.6	29.65	28.86	27.49	27.02	24.53	23.73	25.94	22.9	24.19	26.42
	C_B04	hsa-miR-146a-5p	20.92	23.2	21.86	21.65	21.05	21.63	21.96	21.29	22.38	22.96	20.97	23.3
	C_B05	hsa-miR-34c-5p	31.74	32.01	35.02	32.55	32.63	32.68	31.32	35.3	34.7	34.75	32.66	29.93
	C_B06	hsa-miR-339-5p	24.52	26.56	25.51	25.53	24.66	25.63	26.6	26.3	27.84	28.32	25.28	29.2
	C_B07	hsa-miR-410-3p	27.42	28.85	28.58	29.1	25.64	27.27	28.41	26.99	29.89	29.47	30.42	30.33
	C_B08	hsa-miR-517a-3p	40.9	35.52	N/A	35.35	37.94	34.98	34.45	37.66	35.32	36.8	36.79	37.09
	C_B09	hsa-miR-625-5p	25.5	28.35	26.13	29.59	25.71	27.13	26.67	25.1	28.07	28.56	26.17	28.29
	C_B10	hsa-miR-143-5p	36.71	37.65	37.14	38.11	37.25	33.91	40.19	N/A	35.24	36.91	37.66	31.45
	C_B11	hsa-miR-628-5p	28.49	31.38	29.71	29.95	28.7	29.25	36.17	29.97	30.7	31.13	29.17	32.37
	C_B12	Spike-in RNA Ctr 1	27.29	27.07	26.98	27.19	27.2	27.14	27.18	27.22	27.08	27.16	27.24	28.01
	C_C01	hsa-miR-19a-3p	19.82	22.09	20.73	20.73	20.11	20.68	21.02	20.51	21.29	21.3	20.09	21.97
	C_C02	hsa-miR-34a-5p	34.51	35.93	35.59	35.51	34.18	35.3	34.79	33.39	35	33.26	33.46	36.75
	C_C03	hsa-miR-124-3p	31.86	33.24	33.11	34.03	30.15	34.33	33.01	31.56	32.13	34.46	30.16	34.67
	C_C04	hsa-miR-149-5p	34.44	36.07	35.42	35.49	35.61	34.15	40.74	35.51	35.44	34.18	35.03	40.5
	C_C05	hsa-miR-130b-3p	24.38	27.2	27.05	25.39	24.57	25.85	25.92	25.12	26.15	26.67	25.08	26.6
	C_C06	hsa-miR-335-5p	22.27	24.72	23.23	23.12	22.27	23.49	23.35	23.06	24.25	24.56	22.69	24.57
	C_C07	hsa-miR-484	22.03	24.23	23.34	23.17	21.96	23.29	23.07	22.84	24.01	24.73	22.03	24.76
	C_C08	hsa-miR-520h	39.28	38.38	37.37	39.67	35.18	35.44	37.67	39.32	N/A	35.35	38.27	35.02
	C_C09	hsa-miR-637	36.01	37.19	37.23	36.79	34.57	35.32	39.74	38.92	36.46	36.51	36.48	37.47
	C_C10	hsa-miR-193a-5p	31.68	32.77	32.05	32.05	31.95	32.03	30.04	29.21	30.12	28.01	29.72	29.25
	C_C11	hsa-miR-629-5p	28.28	30.36	29.22	29.11	28.52	29.21	28.96	28.54	29.29	29.81	28.17	29.81
	C_C12	Spike-in RNA Ctr 2	18.37	18.42	18.27	18.44	18.46	18.44	26.23	18.52	18.15	18.38	18.45	18.54
	C_D01	hsa-miR-25-3p	22.55	24.46	23.54	23.37	22.46	23.47	22.55	22.69	23.38	23.67	22.1	23.82
	C_D02	hsa-miR-103a-3p	19.5	21.9	20.47	20.26	19.5	20.44	23.64	21.06	22.57	22.82	20.36	23.62
	C_D03	hsa-miR-132-3p	27.9	30.09	29.17	28.65	27.85	28.41	28.3	28.56	29.41	30.03	27.51	30.27
	C_D04	hsa-miR-185-5p	24.67	27.09	25.94	26.09	24.84	26.07	25.95	25.16	26.51	27.21	24.69	27.12
	C_D05	hsa-miR-30e-5p	22.65	24.69	23.61	23.42	22.45	23.78	23.62	23.27	25.04	24.65	23.09	25.33
	C_D06	hsa-miR-133b	30.98	35.55	32.95	33.08	30.56	32.03	32.17	32.07	35.68	34.59	32.54	33.61
	C_D07	hsa-miR-486-5p	23.23	23.98	23.9	24.06	23.3	24.11	22.24	22.8	23.08	23.15	21.67	23.05
	C_D08	hsa-miR-493-3p	30.72	32.37	32.41	32.15	28.61	30.87	31.61	29.55	33.35	32.9	33.7	35.02
	C_D09	hsa-miR-769-5p	32.44	35.43	34.82	34.33	32.07	33.49	33.39	32.93	33.91	35.29	32.27	39.16
	C_D10	hsa-miR-34b-3p	35.25	35.44	35.7	33.75	33.52	33.41	36.09	35.38	33.8	33.22	34.89	36.75
	C_D11	hsa-miR-874-3p	31.61	32.1	32.99	31.79	32.28	32.09	32.38	33.51	33.18	31.29	30.83	28.93
	C_D12	Spike-in RNA Ctr 2	18.44	18.24	18.33	18.43	18.45	18.45	18.43	18.51	18.22	18.51	18.49	18.35
	C_E01	hsa-miR-92a-3p	21.45	23.35	22.47	22.51	21.36	22.43	21.68	21.92	22.75	23.08	21.47	22.98
	C_E02	hsa-miR-182-5p	29.34	28.93	30.43	29.68	28.71	29.59	31.04	30.9	32.22	32.2	30.37	33.26
	C_E03	hsa-miR-133a-3p	26.32	31.08	27.81	28.23	26.02	27.23	27.4	27.32	31.12	29.66	28.04	29.11
	C_E04	hsa-miR-186-5p	28.96	32.26	30.5	30.63	29.53	30.86	31.05	29.7	30.33	32.32	28.63	32.45
	C_E05	hsa-miR-30e-3p	25.82	31.4	26.86	26.77	25.33	26.42	27.03	26.23	27.96	28.43	26.19	28.61
	C_E06	hsa-miR-196b-5p	28.15	30.58	29.38	29.09	28.04	29.19	29.33	29.18	30.28	31.4	28.61	31.56
	C_E07	hsa-miR-511-5p	35.13	34.54	34.86	35.01	35.24	33.59	35.43	34.52	33.41	33.33	34.69	35.53
	C_E08	hsa-miR-582-5p	33.46	34.21	34.52	34.63	34.65	33	33.84	33.67	32.35	32.48	32.09	34.12
	C_E09	hsa-miR-802	N/A	N/A	N/A	N/A	N/A	N/A	N/A	N/A	N/A	N/A	N/A	N/A
	C_E10	hsa-miR-130b-5p	26.43	29.01	27.88	27.14	26.64	27.81	30.84	27.89	29.33	29.65	27.48	29.59
	C_E11	hsa-miR-1228-3p	N/A	N/A	N/A	N/A	N/A	38.46	N/A	N/A	N/A	37.56	N/A	N/A
	C_E12	Inter-plate Calibrator 1	14.8	14.86	14.77	14.86	15.02	14.84	14.88	15.01	14.64	15	14.64	14.79
	C_F01	hsa-miR-95-3p	33.13	32.87	33.94	33.48	33.27	32.43	33.09	32.3	30.96	33.3	32.24	35.8
	C_F02	hsa-miR-199b-5p	30.44	32.28	31.07	31.25	30.21	31.72	31.75	31.21	32.07	32.57	30.45	32.92
	C_F03	hsa-miR-137	36.64	40.06	37.05	37.78	37.16	37.17	36.2	38.9	36.61	37.06	36.64	37.9
	C_F04	hsa-miR-188-5p	30.32	32.04	30.72	31.5	30.46	31.36	30.41	30.66	31.26	30.65	29.95	31.52
	C_F05	hsa-miR-302c-3p	N/A	N/A	N/A	N/A	N/A	38.26	N/A	N/A	N/A	N/A	N/A	N/A
	C_F06	hsa-miR-424-5p	25.48	27.3	26.39	26.55	26.26	26.02	27.04	25.73	27.83	28.27	25.18	28.07
	C_F07	hsa-miR-202-3p	35.09	36.86	40.8	34.75	40.61	35.21	36.05	35.66	36.29	35.6	35.79	35.73
	C_F08	hsa-miR-590-5p	25.73	27.88	26.6	26.4	25.57	26.66	27.52	26.15	27.23	27.55	25.94	27.6
	C_F09	hsa-miR-22-5p	24.72	26.85	26	25.58	25.03	25.97	26.11	25.08	26.71	26.85	24.99	27.29
	C_F10	hsa-miR-337-5p	27.87	29.48	29.52	29.61	26.03	28.15	28.9	26.71	30.65	30.26	31.05	31.14
	C_F11	hsa-miR-1202	33.7	36.36	34.54	36.42	34.2	32.2	35	34.11	33.84	28.67	34.12	31.84
	C_F12	Inter-plate Calibrator 1	14.86	14.86	14.83	14.9	14.98	14.87	14.95	15	14.67	14.95	14.63	14.78
	C_G01	hsa-miR-96-5p	35.07	35.01	N/A	35.35	36.45	31.8	36.47	37.02	37.18	35.25	34.93	36.43
	C_G02	hsa-miR-212-3p	31.87	34.04	33.54	32.91	32.28	32.09	33.26	33.67	32.84	34.09	31.89	35.08
	C_G03	hsa-miR-143-3p	23.46	25.78	22.65	23.73	22.79	24.6	25.28	24.73	26.18	26.66	23.98	26.04
	C_G04	hsa-miR-155-5p	25.97	28.72	27.34	27.27	26.3	27.09	27.01	27.16	28.11	28.79	26.68	29.2
	C_G05	hsa-miR-376c-3p	24.98	26.68	26.2	26.54	23.12	25.13	26.33	23.78	27.88	27.16	28.02	28.09
	C_G06	hsa-miR-20b-5p	25.58	27.36	27.17	26.88	26.42	26.93	25.65	26.23	26.5	26.62	25.59	27.14
	C_G07	hsa-miR-492	34.35	36.24	32.33	34.14	31.64	34.6	35.24	34.47	33.15	35.11	33.23	32.64
	C_G08	hsa-miR-592	38.56	N/A	N/A	38.1	N/A	40.93	38.32	37.04	36.05	35.78	36.61	37.27
	C_G09	hsa-miR-129-1-3p	N/A	N/A	N/A	N/A	37.56	37.49	N/A	N/A	N/A	39.4	N/A	N/A
	C_G10	hsa-miR-151a-5p	21.45	24.09	22.62	22.32	21.67	22.37	23.69	22.92	24.12	24.56	22.12	25.12
	C_G11	hsa-miR-1290	24.86	26.1	25.54	26.28	25.61	25.23	23.79	22.64	22.44	22.06	22.66	24.32
	C_G12	Inter-plate Calibrator 2	28.55	28.64	28.52	28.58	28.77	28.45	28.72	28.79	28.34	28.64	28.42	28.36
	C_H01	hsa-miR-105-5p	37.69	N/A	N/A	39.47	36.15	35.93	37.94	N/A	36.02	35.28	36.39	30.49
	C_H02	hsa-miR-217	38.61	37.59	N/A	40.46	N/A	38.47	N/A	37.4	36.77	37.67	36.45	N/A
	C_H03	hsa-miR-145-5p	23.74	25.97	23.17	24.14	23.03	24.43	26.06	25.23	27.15	27.51	24.54	27.45
	C_H04	hsa-miR-29c-3p	22.62	24.54	23.64	23.26	22.52	23.45	23.62	22.99	24	24.38	22.59	25.07
	C_H05	hsa-miR-371a-3p	40.08	39.52	N/A	N/A	N/A	35.51	N/A	N/A	35.49	36.39	N/A	N/A
	C_H06	hsa-miR-200a-5p	35.88	37.15	37.15	37.03	36.28	36.27	N/A	35.54	N/A	36.71	40.9	40.31
	C_H07	hsa-miR-193b-3p	34.73	34.62	36.06	35.31	34.16	35.19	33.1	32.01	33.94	31.14	32.88	35.83
	C_H08	hsa-miR-601	35.11	N/A	35.21	N/A	35.38	35.24	36.41	N/A	37.31	34.75	37.66	37.49
	C_H09	hsa-let-7i-3p	35.37	38.84	35.7	37.11	37.8	36.6	34.81	35.73	38.92	39.57	36.88	N/A
	C_H10	hsa-miR-423-5p	23.44	25.51	24.51	24.37	23.22	24.27	23.9	23.55	24.77	25.19	23.31	24.9
	C_H11	hsa-miR-1304-5p	33.47	38.26	34.62	33.65	31.19	33.22	34.2	33.85	34.05	33.57	32.86	35.01
	C_H12	Inter-plate Calibrator 2	28.71	28.29	28.65	28.55	28.8	28.62	28.97	28.64	28.25	28.67	28.57	28.31
Plate D	D_A01	hsa-let-7a-5p	24.18	28.51	26.58	25.92	24.42	29.6	25.61	25.48	26.23	27.14	24.48	27.39
	D_A02	hsa-miR-93-5p	27.75	31.39	30.24	29.41	28.35	32.35	29.25	29.01	29.55	30.76	27.78	31.04
	D_A03	hsa-miR-205-5p	28.89	29.45	30.05	29.16	29.47	32.43	29.2	29.22	29.22	29.55	28.71	29.36
	D_A04	hsa-miR-144-3p	25.09	25.37	27.24	25.75	26.04	31.22	24.32	25.21	24.48	24.9	22.67	24.79
	D_A05	hsa-miR-302b-3p	35.24	N/A	N/A	N/A	N/A	29.17	38.89	N/A	37.05	38.61	37.09	N/A
	D_A06	hsa-miR-151a-3p	23.73	26.15	26.3	24.99	24.67	34.33	25.78	25.22	25.37	26.98	23.97	26.43
	D_A07	hsa-miR-489-3p	36.01	37.64	N/A	N/A	37.58	19.13	35.69	36.24	N/A	N/A	34.05	N/A
	D_A08	hsa-miR-539-5p	29.42	31.08	31.98	31.12	28.3	33.6	31.52	29.6	32.7	33.29	32.35	34.7
	D_A09	hsa-miR-630	36.17	31.82	35.03	34.07	35.25	35.12	34.95	36.05	33.76	35.89	36.45	37.15
	D_A10	hsa-miR-7-1-3p	26.17	28.35	28.43	27.16	27.38	28.64	28.06	27.69	28.32	29.03	27.14	29.05
	D_A11	hsa-miR-455-3p	35.4	36.32	37.4	36.3	36.1	32.1	35.18	34.18	35.06	33.17	35.28	N/A
	D_A12	Spike-in RNA Ctr 1	27.08	27.16	27.95	27.2	27.19	27.12	27.49	27.17	27.06	27.37	27.28	27.03
	D_B01	hsa-let-7b-5p	24.12	28.6	26.65	25.95	24.4	27.71	25.52	25.56	26.18	27.18	24.43	27.45
	D_B02	hsa-miR-100-5p	30.53	32.38	32.05	31.12	32.63	30.66	30.94	30.98	33.25	31.39	31.54	33.46
	D_B03	hsa-miR-210-3p	24.94	25.44	26.23	25.34	25.35	27.02	25.45	25.46	25.27	25.62	25.06	25.52
	D_B04	hsa-miR-134-5p	27.62	29.15	30.43	29.46	26.52	21.63	28.5	27.24	29.98	30.09	30.05	30.51
	D_B05	hsa-miR-370-3p	27.78	29.82	30.98	29.72	26.88	32.68	29.35	27.78	31.17	30.84	30.9	32.16
	D_B06	hsa-miR-135b-5p	33.06	33.92	34.34	34.14	33.95	25.63	32.45	34	35.6	34.36	33.27	36.85
	D_B07	hsa-miR-432-5p	28.82	30.38	31.22	30.76	27.06	27.27	29.76	28.22	30.95	31.31	31.81	31.99
	D_B08	hsa-miR-487b-3p	26.7	28.14	29.19	28.34	25.48	34.98	28.18	26.71	29.76	29.66	29.63	30.52
	D_B09	hsa-miR-638	32.58	32.89	33.21	33.81	33.8	27.13	33.72	34.08	33.73	33.2	33.88	33.2
	D_B10	hsa-miR-34a-3p	33.75	34.26	34.42	34.79	33.77	33.91	34.47	33.78	34.35	32.1	33.39	34.55
	D_B11	hsa-miR-589-5p	29.21	31.47	30.29	30.33	30.28	29.25	30.27	30.58	30.58	31.42	30.12	31.99
	D_B12	Spike-in RNA Ctr 1	26.96	27.21	27.87	27.14	27.23	27.14	27.4	27.27	27.05	27.38	27.23	27.07
	D_C01	hsa-miR-23a-3p	18.28	20.19	20.44	19.37	19.03	20.68	20.19	19.82	20.91	21.57	19.2	21.27
	D_C02	hsa-miR-30c-5p	20.86	22.97	23.21	21.85	21.64	35.3	23.41	23.51	24.99	25.26	22.44	26.07
	D_C03	hsa-miR-181a-3p	32.18	34.7	34.96	33.56	33.52	34.33	33.6	33.96	34.79	35.15	33.26	37.17
	D_C04	hsa-miR-206	34.42	36.57	39.74	35.4	32.31	34.15	32.37	32.8	34.14	32.35	34.65	33.46
	D_C05	hsa-miR-374a-5p	22.19	24.15	24.21	23.01	22.78	25.85	24.09	24.08	25.44	25.61	22.96	26.1
	D_C06	hsa-miR-148b-3p	23.21	25.61	25.45	24.37	23.98	23.49	25.11	24.86	25.5	26.27	23.63	26.31
	D_C07	hsa-miR-519c-3p	N/A	N/A	38.38	39.22	37.47	23.29	N/A	N/A	38.41	37.23	38.27	N/A
	D_C08	hsa-miR-570-3p	31.66	34.12	34.13	32.46	32.04	35.44	34.1	35.1	32.7	34.42	32.25	37.51
	D_C09	hsa-miR-663a	30.26	30.59	32.12	32.3	31.47	35.32	34.55	32.4	32.36	32.69	31.39	31.35
	D_C10	hsa-miR-106b-3p	28.5	31.19	30.77	29.55	28.76	32.03	29.78	29.56	30.02	31.45	28.33	30.93
	D_C11	hsa-miR-190b	30.78	32.1	31.8	32.07	30.98	29.21	28.04	32.35	32.25	31.57	30.79	33.78
	D_C12	Spike-in RNA Ctr 2	18.3	18.41	19.31	18.49	18.43	18.44	18.59	18.47	18.37	18.64	18.39	18.37
	D_D01	hsa-miR-221-3p	20.43	23.01	23.3	22.02	21.35	23.47	21.78	21.64	22.2	23.62	20.89	23.38
	D_D02	hsa-miR-147a	34.75	36.26	37.17	38.44	40.03	20.44	N/A	N/A	38.31	34.28	40.9	37.98
	D_D03	hsa-miR-219a-5p	30.82	33.91	35.03	31.97	32.09	28.41	32.79	33	33.3	33.81	31.67	34.71
	D_D04	hsa-miR-320a	21.38	24.06	24.57	23.06	22.2	26.07	22.24	22.29	23.03	24.18	23.71	23.98
	D_D05	hsa-miR-375	31.21	31.17	30.06	32.56	31.08	23.78	28.68	31.25	30.78	31.79	30.3	32.71
	D_D06	hsa-miR-509-3p	35.29	36.54	37.89	38.03	34.41	32.03	34.69	37.38	36.02	35.99	35.02	39.32
	D_D07	hsa-miR-526b-5p	36.6	37.36	39.24	36.82	36.76	24.11	36.32	38.15	36.09	36.03	40.04	34.73
	D_D08	hsa-miR-584-5p	23.19	26.03	26.35	25.07	24.11	30.87	25.18	24.99	24.9	26.93	24.23	26.1
	D_D09	hsa-miR-363-5p	33.63	34.62	34.38	35.17	35.8	33.49	37.17	37.26	37.6	37.2	38.2	36.76
	D_D10	hsa-miR-99b-3p	29.47	32.17	32.44	31.11	29.51	33.41	30.18	30.44	32.19	32.6	31.78	33.84
	D_D11	hsa-miR-216b-5p	35.88	39.42	36.05	34.09	36.06	32.09	34.88	34.49	35.22	34.31	36.65	35.6
	D_D12	Spike-in RNA Ctr 2	18.38	18.46	19.22	18.46	18.48	18.45	18.55	18.49	18.26	18.64	18.53	18.43
	D_E01	hsa-miR-22-3p	22.05	24.23	24.73	23.32	23.34	22.43	22.83	23.31	23.72	24.18	22.46	24.6
	D_E02	hsa-miR-181c-5p	30.06	32.89	33.11	32.06	31.12	29.59	32.07	31.45	31.42	34.12	30.46	33.82
	D_E03	hsa-miR-222-3p	23.76	26.41	26.54	25.54	24.72	27.23	25.08	25.16	25.89	27.71	24.17	27.08
	D_E04	hsa-miR-106b-5p	22.53	24.71	25.1	23.59	23.51	30.86	24.37	24.12	24.95	25.41	23.04	25.5
	D_E05	hsa-miR-378a-3p	26.76	28.34	28.43	27.67	27.15	26.42	27.16	27.03	27.63	27.19	26.37	28.09
	D_E06	hsa-miR-324-5p	27.36	30.84	30.15	29.14	27.89	29.19	29.18	28.98	29.49	30.74	27.46	31.18
	D_E07	hsa-miR-519d-3p	36.96	35.43	35.46	35.41	34.17	33.59	35.32	37.14	35.13	35.31	34.5	34.95
	D_E08	hsa-miR-595	32.64	33.6	32.74	34.92	33.72	33	33.28	33.45	32.44	31.19	33.43	33.29
	D_E09	hsa-miR-425-5p	21.57	23.85	24.13	22.81	22.52	N/A	23.4	23.18	23.89	24.54	22.61	24.43
	D_E10	hsa-miR-362-3p	27.25	28.8	29.58	28.63	28.35	27.81	28.2	28.36	29.1	28.98	27.54	29.27
	D_E11	hsa-miR-208b-3p	36.96	37.13	35.56	35.23	34.88	38.46	33.13	35.66	N/A	35.91	35.57	34.91
	D_E12	Inter-plate Calibrator 1	14.82	14.88	14.94	15.02	14.82	14.84	14.97	14.89	14.79	14.93	14.63	14.76
	D_F01	hsa-miR-29a-3p	22.69	24.42	24.98	23.8	23.63	32.43	23.68	23.93	24.28	24.22	22.82	25.11
	D_F02	hsa-miR-183-5p	32.64	31.15	33.17	32.98	32.12	31.72	31.19	32.53	30.79	31.62	30.81	33.59
	D_F03	hsa-miR-138-5p	32.85	35.05	35.03	35.11	33.6	37.17	35.38	34.98	34.91	35.72	33.62	36.06
	D_F04	hsa-miR-296-5p	29.87	30.55	31.12	30.16	30.16	31.36	30.03	30.3	30.19	30.43	30.07	30.29
	D_F05	hsa-miR-379-5p	27.69	28.88	30.27	29.47	26.54	38.26	29.39	28	31.43	30.66	31.74	31.87
	D_F06	hsa-miR-450a-5p	27.68	29.8	29.8	29.38	29.17	26.02	30.13	29.16	30.41	32.56	27.87	31.08
	D_F07	hsa-miR-517c-3p	N/A	N/A	N/A	N/A	N/A	35.21	N/A	37.24	36.68	35.7	N/A	N/A
	D_F08	hsa-miR-605-5p	31.99	31.71	33.5	32.57	31.4	26.66	32.27	32.06	32.63	31.03	30.91	32.79
	D_F09	hsa-miR-21-3p	28.79	31.05	31.05	29.82	29.72	25.97	30.6	30.28	30.97	31.43	29.43	31.36
	D_F10	hsa-miR-342-5p	33.48	35.87	34.89	34.68	33.33	28.15	34.03	34.73	34.22	34.92	32.37	36.17
	D_F11	hsa-miR-1226-3p	29.85	32.25	32.04	31.3	30.55	32.2	32.19	32.32	33.14	33.19	31.13	33.62
	D_F12	Inter-plate Calibrator 1	14.62	14.79	14.92	15.05	14.91	14.87	14.99	14.87	14.76	14.98	14.58	14.86
	D_G01	hsa-miR-30a-3p	30.12	33.04	33.47	31.47	31.53	31.8	32.52	31.42	32.67	32.41	30.77	32.57
	D_G02	hsa-miR-187-3p	35.48	37.4	37.92	36.99	37.43	32.09	37.41	37.81	37.17	36.29	35.22	35.57
	D_G03	hsa-miR-141-3p	30.39	31.72	32.91	31.48	31.01	24.6	30.37	31.19	31.64	32.35	31.1	32.31
	D_G04	hsa-miR-363-3p	26.11	27.98	29.21	27.51	27.38	27.09	27.1	27.48	27.47	27.92	26.32	28.73
	D_G05	hsa-miR-381-3p	31.21	32.19	33.63	32.43	29.94	25.13	33.1	31.1	33.62	33.04	33.69	35.16
	D_G06	hsa-miR-329-3p	28.84	31.38	31.4	30.96	27.68	26.93	30.6	28.82	31.8	31.65	31.71	33.08
	D_G07	hsa-miR-503-5p	30.18	32.18	32.54	31.52	32.44	34.6	32.27	32.12	32.66	33.22	30.39	33.56
	D_G08	hsa-miR-612	33.42	33.39	34.12	35.78	34.11	40.93	35.23	37.77	32.17	35.76	35.38	35.25
	D_G09	hsa-miR-31-3p	N/A	38.72	37.27	37.27	40.13	37.49	36.54	N/A	N/A	N/A	N/A	N/A
	D_G10	hsa-miR-486-3p	30.38	31.19	31.96	32	31.23	22.37	30.48	30.62	30.97	31.02	30.48	31.33
	D_G11	hsa-miR-320c	24.04	27.03	26.95	26.05	24.77	25.23	24.32	24.59	25.04	26.35	24.44	26.04
	D_G12	Inter-plate Calibrator 2	28.45	28.63	28.72	28.78	28.71	28.45	28.79	28.71	28.66	28.65	28.66	28.51
	D_H01	hsa-miR-32-5p	28.53	31.41	30.94	29.34	29.15	35.93	31.05	30.32	31.29	31.72	29.23	32.89
	D_H02	hsa-miR-204-5p	30.53	30.52	32.77	32.75	31.57	38.47	32.03	30.1	31.55	32.14	29.73	33.62
	D_H03	hsa-miR-142-5p	21.22	23.44	23.88	22.38	22.33	24.43	23.61	23.14	23.98	24.59	22	24.69
	D_H04	hsa-miR-365a-3p	29.74	30.4	31.82	30.31	30.46	23.45	29.22	28.51	30.3	27.02	28.45	30.18
	D_H05	hsa-miR-342-3p	24.57	25.98	26.15	25.32	23.74	35.51	26.04	24.81	25.01	25.58	23.79	26.21
	D_H06	hsa-miR-376b-3p	28.1	29.87	30.67	30.37	26.65	36.27	30.24	27.66	30.83	30.47	30.82	31.41
	D_H07	hsa-miR-455-5p	35.55	N/A	35.32	36.52	36.39	35.19	36.39	N/A	38.02	35.2	36.04	39.71
	D_H08	hsa-miR-613	N/A	39.55	36.31	36.35	36.32	35.24	N/A	37.45	38.28	38.29	37.36	37.53
	D_H09	hsa-miR-139-3p	31.39	33.6	33.27	31.68	31.26	36.6	31.7	31.07	31.66	33.21	30.25	32.96
	D_H10	hsa-miR-491-3p	30.9	33.48	29.31	32.62	32.2	24.27	33.76	33.25	32.77	35.08	32.17	34.2
	D_H11	hsa-miR-449c-5p	35.57	37.58	36.27	38.7	37.34	33.22	37.1	N/A	37.97	35.45	38.24	37.44
	D_H12	Inter-plate Calibrator 2	28.58	28.79	28.44	28.86	28.69	28.62	28.74	28.52	26.98	28.91	28.61	28.71
